# Supplementary material for: miRNAminer: A tool for homologous microRNA gene search
Source: BMC Bioinformatics. 2008 Jan 23;9:39. doi: 10.1186/1471-2105-9-39 (PMC2258288; doi:10.1186/1471-2105-9-39)
Supplement: Additional file 1 — Non-miRbase registered miRNAs. A list of 790 miRNAs that were identified using miRNAminer. These miRNAs add more than 50% to the total count of miRNAs in the seven mammalian species tested: human, chimpanzee, mouse, rat, dog, cow and opossum, and are available at: [file 1471-2105-9-39-S1.zip]

Archive with 8 entries (8 files):
- README.txt
- bta_found.csv
- cfa_found.csv
- hsa_found.csv
- mdo_found.csv
- mmu_found.csv
- ptr_found.csv
- rno_found.csv
