# Supplementary material for: miRNAminer: A tool for homologous microRNA gene search
Source: BMC Bioinformatics. 2008 Jan 23;9:39. doi: 10.1186/1471-2105-9-39 (PMC2258288; doi:10.1186/1471-2105-9-39)
Supplement: Additional file 1 — Non-miRbase registered miRNAs. A list of 790 miRNAs that were identified using miRNAminer. These miRNAs add more than 50% to the total count of miRNAs in the seven mammalian species tested: human, chimpanzee, mouse, rat, dog, cow and opossum, and are available at: [file 1471-2105-9-39-S1.zip › README.txt]

Each file xxx_found.csv lists all orthologs found in xxx.
The file lists the following columns:

origin,      - name of the original miRNA
length,      - length of the original miRNA
chromosome,  - chromosome on which the ortholog was found
start,       - start position of the ortholog
found length, - length of the ortholog
evalue,       - E-value of the BLAST search
fold base pairing, - RNA fold base pairing percentage
fold deltaG,          - RNA fold delta G energy
identity with mature, - identity percentage of the ortholog and the original mature miRNA
identity with precursor - identity percentage of the ortholog and the original precursor miRNA 
