# Supplementary material for: miRNAminer: A tool for homologous microRNA gene search
Source: BMC Bioinformatics. 2008 Jan 23;9:39. doi: 10.1186/1471-2105-9-39 (PMC2258288; doi:10.1186/1471-2105-9-39)
Supplement: Additional file 1 — Non-miRbase registered miRNAs. A list of 790 miRNAs that were identified using miRNAminer. These miRNAs add more than 50% to the total count of miRNAs in the seven mammalian species tested: human, chimpanzee, mouse, rat, dog, cow and opossum, and are available at: [file 1471-2105-9-39-S1.zip › bta_found.csv]

origin	length	chromosome	start	found length	evalue	fold base pairing	fold deltaG	identity with mature	identity with precursor
xla-mir-429	68	16	38037471	70	4.61E-17	74.3	-30.4	100	91
xtr-mir-429	87	16	38037475	70	9.11E-10	65.7	-27.1	100	81
gga-mir-429	84	16	38037474	70	3.45E-9	65.7	-27.1	100	85
cfa-mir-429	85	16	38037469	79	2.6E-22	68.4	-34	100	93
hsa-mir-429	83	16	38037469	74	9.62E-19	73	-34	91	92
mmu-mir-429	83	16	38037464	82	2.43E-19	73.2	-36.4	100	90
rno-mir-429	85	16	38037469	78	6.11E-17	69.2	-34	100	90
dre-mir-429	82	16	38037470	70	3.47E-12	77.1	-32.9	100	89
fru-mir-429	76	16	38037471	70	3.04E-9	74.3	-30.4	100	87
tni-mir-429	87	16	38037471	70	3.6E-9	74.3	-30.4	100	87
xla-mir-19b	73	12	33238346	70	1.58E-10	68.6	-29.2	100	86
xtr-mir-19a	81	12	33238651	74	9.24E-31	73	-28.4	100	97
xtr-mir-19b-2	79	12	33238352	71	4.25E-8	64.8	-25.5	100	83
xtr-mir-19b-1	73	12	33238346	71	4E-11	70.4	-30.3	100	86
gga-mir-19b	87	12	33238341	87	1.05E-33	78.2	-38.4	100	95
gga-mir-19a	81	12	33238644	81	6.15E-35	79	-35.9	100	98
mdo-mir-19a	81	12	33238644	81	1.03E-39	79	-35.9	100	100
mdo-mir-19b	89	12	33238345	83	1.81E-38	69.9	-35	100	99
age-mir-19a	82	12	33238643	82	6.48E-38	80.5	-39.1	100	99
age-mir-19b-1	87	12	33238341	87	2.97E-43	78.2	-38.4	100	100
age-mir-19b-2	96	12	33238347	70	8.43E-7	71.4	-30.3	100	77
lla-mir-19a	82	12	33238643	82	6.48E-38	80.5	-39.1	100	99
lla-mir-19b-1	87	12	33238341	87	2.97E-43	78.2	-38.4	100	100
lla-mir-19b-2	96	12	33238347	70	8.43E-7	71.4	-30.3	100	77
sla-mir-19a	82	12	33238643	82	2.66E-40	80.5	-39.1	100	100
sla-mir-19b-1	87	12	33238341	87	2.97E-43	78.2	-38.4	100	100
sla-mir-19b-2	96	12	33238347	70	8.43E-7	71.4	-30.3	100	77
mml-mir-19a	82	12	33238643	82	2.66E-40	80.5	-39.1	100	100
mml-mir-19b-1	87	12	33238341	87	2.97E-43	78.2	-38.4	100	100
mml-mir-19b-2	96	12	33238347	70	8.43E-7	71.4	-30.3	100	77
mne-mir-19a	82	12	33238643	82	6.48E-38	80.5	-39.1	100	99
mne-mir-19b-1	87	12	33238341	87	2.97E-43	78.2	-38.4	100	100
mne-mir-19b-2	96	12	33238347	70	8.43E-7	71.4	-30.3	100	77
ggo-mir-19a	82	12	33238643	82	2.66E-40	80.5	-39.1	100	100
ggo-mir-19b-1	87	12	33238341	87	2.97E-43	78.2	-38.4	100	100
ggo-mir-19b-2	96	12	33238347	70	8.43E-7	71.4	-30.3	100	77
hsa-mir-19a	82	12	33238643	82	2.66E-40	80.5	-39.1	100	100
hsa-mir-19b-1	87	12	33238341	87	2.97E-43	78.2	-38.4	100	100
hsa-mir-19b-2	96	12	33238347	70	8.43E-7	71.4	-30.3	100	77
ppa-mir-19a	82	12	33238643	82	2.66E-40	80.5	-39.1	100	100
ppa-mir-19b-1	87	12	33238341	87	2.97E-43	78.2	-38.4	100	100
ppa-mir-19b-2	96	12	33238347	70	8.43E-7	71.4	-30.3	100	77
ptr-mir-19a	82	12	33238643	82	2.66E-40	80.5	-39.1	100	100
ptr-mir-19b-1	87	12	33238341	87	2.97E-43	78.2	-38.4	100	100
ptr-mir-19b-2	97	12	33238347	70	8.54E-7	71.4	-30.3	100	77
ppy-mir-19a	82	12	33238643	82	2.66E-40	80.5	-39.1	100	100
ppy-mir-19b-1	87	12	33238341	87	2.97E-43	78.2	-38.4	100	100
ppy-mir-19b-2	96	12	33238347	70	8.43E-7	71.4	-30.3	100	77
lca-mir-19a	82	12	33238643	82	2.66E-40	80.5	-39.1	100	100
lca-mir-19b-1	87	12	33238341	87	7.24E-41	78.2	-38.4	100	99
lca-mir-19b-2	90	12	33238352	71	3.08E-6	64.8	-25.5	100	79
mmu-mir-19b-2	84	12	33238346	71	1.81E-7	70.4	-30.3	100	83
mmu-mir-19a	82	12	33238643	82	6.48E-38	80.5	-39.1	100	99
mmu-mir-19b-1	87	12	33238345	83	1.05E-33	69.9	-35	100	96
rno-mir-19b-1	87	12	33238345	83	1.05E-33	69.9	-35	100	96
rno-mir-19b-2	96	12	33238347	70	8.43E-7	71.4	-30.3	100	84
rno-mir-19a	82	12	33238643	82	1.58E-35	80.5	-39.1	100	98
ssc-mir-19a	82	12	33238643	82	2.66E-40	80.5	-39.1	100	100
dre-mir-19b	87	12	33238346	71	1.89E-7	70.4	-30.3	91	82
dre-mir-19c	105	12	33238354	70	1.46E-5	60	-23.2	100	82
fru-mir-19a	81	12	33238644	81	2.17E-25	79	-35.9	100	93
fru-mir-19b	63	12	33238351	70	1.25E-7	68.6	-28	100	86
tni-mir-19a	81	12	33238644	81	2.17E-25	79	-35.9	100	93
tni-mir-19b	77	12	33238350	70	1.04E-8	71.4	-29.8	100	86
xla-mir-133a	86	24	24774656	73	3.66E-30	65.8	-29.9	100	97
xtr-mir-133c	86	13	35864535	86	5.27E-33	74.4	-40.2	100	95
xtr-mir-133d	76	24	24774667	71	3.63E-5	59.2	-27.6	95	78
xtr-mir-133b	75	24	24774668	71	5.58E-4	56.3	-25.9	100	79
xtr-mir-133a	86	24	24774653	76	5.94E-32	63.2	-29.9	100	97
gga-mir-133a-1	87	24	24774653	87	1.64E-38	71.3	-40.6	100	98
gga-mir-133b	84	24	24774668	70	1.63E-4	57.1	-25.9	100	79
gga-mir-133a-2	96	13	35864534	87	2.56E-38	73.6	-40.2	100	98
gga-mir-133c	79	24	24774668	70	6.18E-7	57.1	-25.9	100	79
mdo-mir-133a	87	24	24774653	87	4E-36	71.3	-40.6	100	97
age-mir-133a	88	24	24774653	87	2.8E-43	71.3	-40.6	100	100
lla-mir-133a	88	24	24774653	87	2.8E-43	71.3	-40.6	100	100
sla-mir-133a	88	24	24774653	87	2.8E-43	71.3	-40.6	100	100
mne-mir-133a	88	24	24774653	87	2.8E-43	71.3	-40.6	100	100
ggo-mir-133a	88	24	24774653	87	2.8E-43	71.3	-40.6	100	100
hsa-mir-133a-1	88	24	24774653	87	2.8E-43	71.3	-40.6	100	100
hsa-mir-133a-2	102	24	24774654	87	1.18E-33	69	-38.2	100	95
hsa-mir-133b	119	24	24774668	71	9.73E-4	56.3	-25.9	100	77
ppa-mir-133a	88	24	24774653	87	2.8E-43	71.3	-40.6	100	100
ptr-mir-133a	88	24	24774653	87	2.8E-43	71.3	-40.6	100	100
mmu-mir-133a-1	68	24	24774662	70	1.07E-29	71.4	-33.1	81	99
mmu-mir-133b	119	24	24774668	71	9.73E-4	56.3	-25.9	100	77
rno-mir-133a	87	24	24774653	87	6.74E-41	71.3	-40.6	100	99
rno-mir-133b	84	24	24774668	71	6.43E-4	56.3	-25.9	100	77
dre-mir-133a-2	84	24	24774654	84	8.35E-25	71.4	-37.9	81	92
dre-mir-133a-1	99	24	24774653	88	1.18E-36	70.5	-40.6	82	97
fru-mir-133	88	24	24774654	87	5.88E-29	69	-38.2	81	93
xtr-mir-1a-2	71	24	24771346	70	2.21E-9	68.6	-21.8	85	86
xtr-mir-1a-1	84	24	24771343	71	1.46E-32	70.4	-24.4	100	100
gga-mir-1a-2	85	24	24771334	85	6.07E-35	75.3	-35.6	100	96
gga-mir-1a-1	71	24	24771345	71	1.42E-10	64.8	-22.5	100	87
gga-mir-1b	64	24	24771346	70	1.79E-3	68.6	-21.8	95	78
mdo-mir-1	86	24	24771334	84	1.68E-41	76.2	-35.2	100	100
hsa-mir-1-2	85	24	24771334	85	4.19E-42	75.3	-35.6	100	100
hsa-mir-1-1	71	24	24771345	71	3.59E-11	64.8	-22.5	100	87
ppa-mir-1	85	24	24771334	85	4.19E-42	75.3	-35.6	100	100
mmu-mir-1-1	77	24	24771345	71	1.05E-14	64.8	-22.5	100	88
mmu-mir-1-2	72	24	24771340	71	1.11E-26	73.2	-25.2	100	96
dre-mir-1-2	87	24	24771345	70	2.05E-19	65.7	-22.5	100	93
dre-mir-1-1	106	24	24771345	71	1.43E-8	64.8	-22.5	100	82
fru-mir-1	76	24	24771345	71	1.67E-16	64.8	-22.5	100	91
tni-mir-1	92	24	24771345	70	2.19E-19	65.7	-22.5	100	93
xtr-mir-9a-1	88	7	56647402	71	3.06E-16	67.6	-27.9	100	90
xtr-mir-9a-2	85	7	56647402	78	2.35E-35	69.2	-30	100	99
xtr-mir-9b	74	7	56647409	71	8.38E-4	59.2	-25.8	96	82
xtr-mir-9-3	76	7	56647407	70	2.45E-13	65.7	-26.8	100	88
gga-mir-9-2	87	7	56647394	87	1.03E-40	75.9	-39.9	100	99
gga-mir-9-1	88	7	56647409	71	2.94E-13	59.2	-25.8	100	86
mdo-mir-9-2	87	7	56647394	87	1.03E-40	75.9	-39.9	100	99
mdo-mir-9-1	90	7	56647409	70	7.66E-14	60	-25.8	100	89
age-mir-9	87	7	56647394	87	4.22E-43	75.9	-39.9	100	100
lla-mir-9	87	7	56647394	87	4.22E-43	75.9	-39.9	100	100
mne-mir-9	87	7	56647394	87	4.22E-43	75.9	-39.9	100	100
ggo-mir-9	87	7	56647394	87	4.22E-43	75.9	-39.9	100	100
hsa-mir-9-1	89	7	56647402	71	5.22E-21	67.6	-27.9	100	93
hsa-mir-9-2	87	7	56647394	87	4.22E-43	75.9	-39.9	100	100
hsa-mir-9-3	90	7	56647409	70	1.11E-6	60	-25.8	100	80
ptr-mir-9	87	7	56647394	87	4.22E-43	75.9	-39.9	100	100
mmu-mir-9-2	72	7	56647402	72	2.98E-34	75	-28.8	100	100
mmu-mir-9-1	89	7	56647402	71	5.22E-21	67.6	-27.9	100	93
mmu-mir-9-3	90	21	15840176	90	5.13E-45	77.8	-41.1	100	100
rno-mir-9-1	89	7	56647402	71	5.22E-21	67.6	-27.9	100	93
rno-mir-9-3	90	7	56647409	70	1.11E-6	60	-25.8	100	82
rno-mir-9-2	87	7	56647394	87	4.22E-43	75.9	-39.9	100	100
ssc-mir-9-1	89	7	56647402	71	5.22E-21	67.6	-27.9	100	93
ssc-mir-9-2	87	7	56647394	87	4.22E-43	75.9	-39.9	100	100
dre-mir-9-1	87	7	56647404	70	1.93E-17	68.6	-27.9	100	90
dre-mir-9-4	87	7	56647409	70	4.37E-9	60	-25.8	100	84
dre-mir-9-3	101	7	56647409	70	2.07E-8	60	-25.8	100	78
dre-mir-9-5	87	7	56647394	81	5.68E-30	69.1	-30.8	100	95
dre-mir-9-6	88	7	56647401	73	1.96E-17	74	-29	100	91
dre-mir-9-7	84	7	56647409	70	1.02E-6	60	-25.8	100	83
fru-mir-9-1	87	7	56647404	70	2.9E-13	68.6	-27.9	100	89
fru-mir-9-2	72	7	56647402	72	1.05E-24	75	-28.8	100	94
fru-mir-9-4	85	7	56647401	74	4.24E-9	75.7	-30.4	100	85
fru-mir-9-3	82	7	56647409	71	2.5E-7	59.2	-25.8	100	85
tni-mir-9-1	95	7	56647404	70	3.23E-13	68.6	-27.9	100	89
tni-mir-9-2	72	7	56647402	72	1.05E-24	75	-28.8	100	94
tni-mir-9-4	85	7	56647401	74	4.24E-9	75.7	-30.4	100	85
tni-mir-9-3	82	7	56647409	71	2.5E-7	59.2	-25.8	100	85
xtr-mir-129-1	90	11	58632060	83	2.5E-17	67.5	-35.6	100	88
xtr-mir-129-2	82	11	58632073	71	1.95E-5	59.2	-23.6	100	81
mdo-mir-129	74	11	58632073	71	1.78E-8	59.2	-23.6	100	87
hsa-mir-129-1	72	11	58632073	71	1.06E-6	59.2	-23.6	100	83
hsa-mir-129-2	90	11	58632060	90	2.16E-42	75.6	-50.9	100	99
mmu-mir-129-1	73	11	58632073	71	1.08E-6	59.2	-23.6	100	82
mmu-mir-129-2	90	11	58632060	90	2.16E-42	75.6	-50.9	100	99
rno-mir-129-2	97	11	58632059	92	6.23E-46	73.9	-50.9	100	100
rno-mir-129-1	72	11	58632073	70	4.18E-6	60	-23.6	100	82
dre-mir-129-2	87	11	58632061	80	3.66E-13	65	-28.9	100	88
dre-mir-129-1	90	11	58632073	70	1.38E-6	60	-23.6	100	83
fru-mir-129-1	89	11	58632063	84	9.18E-11	76.2	-42.5	100	86
fru-mir-129-2	73	11	58632073	70	4.59E-12	60	-23.6	100	87
tni-mir-129-1	85	11	58632061	86	1.41E-12	74.4	-43.8	100	86
tni-mir-129-2	71	11	58632073	70	4.43E-12	60	-23.6	100	87
xtr-mir-130a	83	15	50498472	71	1.98E-7	70.4	-26.6	100	70
xtr-mir-130c	71	15	50498471	70	6.42E-7	60	-24	95	74
xtr-mir-130b	76	17	45433906	71	1.57E-10	73.2	-29.5	100	85
gga-mir-130a	83	15	50498470	70	7.82E-7	60	-24	95	76
mdo-mir-130a	76	15	50498470	75	1.42E-26	72	-31.9	95	95
mml-mir-130a	89	15	50498472	80	7.36E-32	65	-29.6	100	96
mne-mir-130a	89	15	50498472	80	7.36E-32	65	-29.6	100	96
ggo-mir-130a	89	15	50498472	80	7.36E-32	65	-29.6	100	96
hsa-mir-130a	89	15	50498472	80	7.36E-32	65	-29.6	100	96
hsa-mir-130b	82	17	45433901	80	8.23E-25	75	-36.1	100	93
ppa-mir-130a	89	15	50498472	80	7.36E-32	65	-29.6	100	96
mmu-mir-130a	64	15	50498476	70	1.47E-10	60	-24	100	89
mmu-mir-130b	82	17	45433910	73	5.08E-23	65.8	-24.6	100	93
rno-mir-130a	88	15	50498472	80	6.25E-20	65	-29.6	100	90
rno-mir-130b	82	17	45433910	73	2.08E-25	65.8	-24.6	100	95
dre-mir-130a-1	85	15	50498472	70	5.16E-8	68.6	-24.2	100	76
dre-mir-130a-2	85	15	50498472	70	5.16E-8	68.6	-24.2	100	76
dre-mir-130b	84	17	45433905	70	4.5E-11	68.6	-28.7	95	87
dre-mir-130c-1	141	15	50498470	70	1.45E-6	60	-24	95	74
dre-mir-130c-2	81	15	50498470	70	7.59E-7	60	-24	95	74
tni-mir-130	74	15	50498472	70	1.06E-5	68.6	-24.2	95	69
xtr-mir-135-1	100	5	36195164	96	8.21E-39	66.7	-33.9	100	96
xtr-mir-135-2	88	5	36195186	70	1.86E-5	62.9	-24.3	100	69
gga-mir-135a-2	100	5	36195164	100	2.32E-48	70	-35	100	99
gga-mir-135a-1	88	5	36195186	70	1.86E-5	62.9	-24.3	100	76
gga-mir-135a-3	96	16	1315100	78	1.93E-23	66.7	-34.7	96	92
mdo-mir-135a	100	5	36195164	95	5.46E-43	67.4	-33.9	100	98
mdo-mir-135b	100	16	1315091	87	5.97E-36	75.9	-45.6	100	97
age-mir-135-1	90	5	36195186	70	1.91E-5	62.9	-24.3	100	71
age-mir-135-2	100	5	36195164	100	9.53E-51	70	-35	100	100
lla-mir-135-1	90	5	36195186	70	1.91E-5	62.9	-24.3	100	71
mml-mir-135	100	5	36195164	100	9.53E-51	70	-35	100	100
ggo-mir-135	100	5	36195164	100	9.53E-51	70	-35	100	100
hsa-mir-135a-1	90	5	36195186	70	1.91E-5	62.9	-24.3	100	71
hsa-mir-135a-2	100	5	36195164	100	9.53E-51	70	-35	100	100
ppa-mir-135-1	90	5	36195186	70	1.91E-5	62.9	-24.3	100	71
ppa-mir-135-2	100	5	36195164	100	9.53E-51	70	-35	100	100
ptr-mir-135	100	5	36195164	100	9.53E-51	70	-35	100	100
ppy-mir-135	100	5	36195164	100	9.53E-51	70	-35	100	100
mmu-mir-135a-1	90	5	36195186	70	1.91E-5	62.9	-24.3	100	74
mmu-mir-135b	97	16	1315090	89	3.68E-37	76.4	-46.7	100	97
mmu-mir-135a-2	100	5	36195164	96	5.66E-46	66.7	-33.9	100	99
rno-mir-135b	97	16	1315090	89	1.51E-39	76.4	-46.7	100	98
rno-mir-135a	100	5	36195164	96	5.66E-46	66.7	-33.9	100	99
ssc-mir-135-1	90	5	36195186	70	1.91E-5	62.9	-24.3	100	70
ssc-mir-135-2	100	5	36195164	100	9.53E-51	70	-35	100	100
dre-mir-135c-1	80	5	36195184	70	2.59E-4	68.6	-26.5	95	69
dre-mir-135c-2	80	5	36195184	70	2.59E-4	68.6	-26.5	95	69
dre-mir-135c-3	127	5	36195180	70	1.82E-6	77.1	-27.7	95	81
dre-mir-135b	82	5	36195184	70	1.65E-2	68.6	-26.5	95	75
dre-mir-135a	98	5	36195185	71	5.37E-6	64.8	-25.6	100	80
fru-mir-135b	83	5	36195184	70	1.67E-2	68.6	-26.5	95	77
fru-mir-135a	79	5	36195184	70	2.55E-4	68.6	-26.5	95	70
tni-mir-135b	83	5	36195184	70	1.67E-2	68.6	-26.5	95	76
tni-mir-135a	79	5	36195184	70	2.55E-4	68.6	-26.5	95	70
xtr-mir-146	90	10	69987513	71	1.82E-8	73.2	-28.1	100	83
gga-mir-146a	99	10	69987503	71	5.37E-12	62	-22.8	95	77
gga-mir-146b	105	10	69987514	70	2.11E-5	71.4	-27	100	67
hsa-mir-146a	99	10	69987501	94	6.97E-33	70.2	-38.8	95	94
hsa-mir-146b	73	26	14092356	74	8.63E-24	73	-31.4	100	95
mmu-mir-146	65	10	69987513	71	4.95E-11	73.2	-28.1	95	88
mmu-mir-146b	109	26	14092341	104	2.97E-46	63.5	-38.1	100	97
rno-mir-146	95	10	69987502	90	9.62E-26	73.3	-38.8	95	91
dre-mir-146a	114	26	14092363	70	2.89E-3	57.1	-22.8	87	69
dre-mir-146b-1	80	10	69987512	71	3.7E-3	76.1	-31.3	90	72
dre-mir-146b-2	80	10	69987512	71	3.7E-3	76.1	-31.3	90	72
xtr-mir-153-1	87	3	85062902	70	2.13E-8	65.7	-25.6	100	87
xtr-mir-153-2	86	3	85062897	79	1.81E-33	70.9	-33.6	100	97
gga-mir-153	87	3	85062890	87	1.27E-40	75.9	-41.3	100	99
mml-mir-153-1	90	3	85062897	72	6.06E-15	77.8	-32.5	100	90
mml-mir-153-2	87	3	85062890	87	5.21E-43	75.9	-41.3	100	100
mne-mir-153-1	90	3	85062897	72	6.06E-15	77.8	-32.5	100	90
mne-mir-153-2	87	3	85062890	87	5.21E-43	75.9	-41.3	100	100
ggo-mir-153	87	3	85062890	87	5.21E-43	75.9	-41.3	100	100
hsa-mir-153-1	90	3	85062897	72	6.06E-15	77.8	-32.5	100	90
hsa-mir-153-2	87	3	85062890	87	5.21E-43	75.9	-41.3	100	100
ppy-mir-153	90	3	85062897	72	6.06E-15	77.8	-32.5	100	90
mmu-mir-153	69	3	85062901	71	8.17E-29	70.4	-25.9	100	99
rno-mir-153	87	3	85062890	87	5.21E-43	75.9	-41.3	100	100
ssc-mir-153	87	3	85062890	87	5.21E-43	75.9	-41.3	100	100
dre-mir-153b	148	3	85062901	71	9.58E-6	70.4	-25.9	91	81
dre-mir-153a	81	3	85062897	77	1.08E-34	72.7	-33.6	100	99
dre-mir-153c	151	3	85062898	71	1.78E-16	78.9	-32.3	95	92
fru-mir-153b	86	3	85062898	71	1.35E-9	78.9	-32.3	91	87
fru-mir-153a	71	3	85062898	71	1.43E-33	78.9	-32.3	100	100
tni-mir-153b	86	3	85062898	71	1.35E-9	78.9	-32.3	91	87
tni-mir-153a	72	3	85062898	71	1.3E-24	78.9	-32.3	100	96
xtr-mir-183	97	4	49292779	86	5.82E-21	76.7	-37.7	100	90
gga-mir-183	98	4	49292778	98	2.42E-23	67.3	-38.2	100	89
mdo-mir-183	88	4	49292778	87	2.2E-26	75.9	-38.2	100	92
mml-mir-183	110	4	49292774	98	1.52E-49	71.4	-38.4	100	100
mne-mir-183	110	4	49292774	98	1.52E-49	71.4	-38.4	100	100
ggo-mir-183	110	4	49292770	102	3.7E-47	72.5	-38.7	100	98
hsa-mir-183	110	4	49292770	102	3.7E-47	72.5	-38.7	100	98
ppa-mir-183	110	4	49292770	102	3.7E-47	72.5	-38.7	100	98
ptr-mir-183	110	4	49292770	102	3.7E-47	72.5	-38.7	100	98
mmu-mir-183	70	4	49292787	70	1.1E-30	74.3	-26.2	100	99
rno-mir-183	110	4	49292766	110	6.23E-52	69.1	-42.7	100	98
ssc-mir-183	70	4	49292787	70	4.51E-33	74.3	-26.2	100	100
dre-mir-183	98	4	49292777	88	1.55E-24	75	-38.2	100	91
fru-mir-183	70	4	49292787	70	1.37E-11	74.3	-26.2	100	87
tni-mir-183	70	4	49292787	70	1.37E-11	74.3	-26.2	100	87
xtr-mir-184	83	21	18464280	70	7.22E-7	57.1	-22.4	95	83
gga-mir-184	74	21	18464277	71	6.74E-13	62	-28.6	100	91
mdo-mir-184	84	21	18464267	83	9.18E-25	69.9	-39	100	93
mne-mir-184	84	21	18464268	82	1.49E-26	70.7	-38.7	100	94
hsa-mir-184	84	21	18464267	83	1.54E-29	69.9	-39	100	95
ptr-mir-184	84	21	18464267	83	1.54E-29	69.9	-39	100	95
ppy-mir-184	84	21	18464267	83	1.54E-29	69.9	-39	100	95
mmu-mir-184	69	21	18464279	70	2.93E-27	60	-25.7	100	98
rno-mir-184	77	21	18464278	70	2.01E-22	62.9	-28.3	100	93
ssc-mir-184	83	21	18464267	83	1.7E-38	69.9	-39	100	99
dre-mir-184	87	21	18464280	71	4.72E-5	56.3	-22.4	100	76
fru-mir-184	73	21	18464271	70	3.79E-5	62.9	-28.6	100	84
xtr-mir-187	82	24	16533124	71	4E-5	56.3	-29.3	100	77
gga-mir-187	86	24	16533113	74	1.16E-11	64.9	-37	100	86
mdo-mir-187	81	24	16533113	74	4.4E-14	64.9	-37	100	88
mmu-mir-187	61	24	16533125	70	2.1E-21	57.1	-28.5	100	97
rno-mir-187	104	24	16533120	72	4.43E-27	66.7	-36.5	100	96
tni-mir-187	65	24	16533124	71	4.63E-4	56.3	-29.3	100	74
xtr-mir-194-1	80	16	11428747	70	3.37E-12	60	-26.9	100	84
xtr-mir-194-2	86	16	11428747	70	2.11E-4	60	-26.9	100	74
gga-mir-194	75	16	11428747	70	4.67E-8	60	-26.9	100	86
age-mir-194	85	16	11428747	70	2.6E-22	60	-26.9	100	93
mml-mir-194	85	16	11428747	70	2.6E-22	60	-26.9	100	93
mne-mir-194	85	16	11428747	70	2.6E-22	60	-26.9	100	93
ggo-mir-194	85	16	11428747	70	2.6E-22	60	-26.9	100	93
hsa-mir-194-1	85	16	11428747	70	2.6E-22	60	-26.9	100	93
ptr-mir-194	85	16	11428747	70	2.6E-22	60	-26.9	100	93
ppy-mir-194	85	16	11428747	70	6.34E-20	60	-26.9	100	91
mmu-mir-194-1	67	16	11428747	70	1.06E-11	60	-26.9	100	90
rno-mir-194-1	83	16	11428747	71	2.26E-13	56.3	-25.8	100	89
dre-mir-194a	84	16	11428746	71	5.18E-5	59.2	-26.9	100	75
fru-mir-194	72	16	11428747	70	1.69E-4	60	-26.9	100	77
xtr-mir-206	70	24	24771345	71	1.34E-7	64.8	-22.5	90	84
xtr-mir-216	91	11	20989722	91	1E-16	72.5	-37.1	100	87
gga-mir-216	106	11	20989721	94	1.21E-16	70.2	-37.1	100	88
mdo-mir-216	97	11	20989721	94	8.37E-33	70.2	-37.1	100	94
mmu-mir-216a	72	11	20989731	72	1.18E-15	75	-29.4	100	88
rno-mir-216	106	11	20989709	102	8.32E-24	64.7	-37.1	100	87
ssc-mir-216	105	11	20989710	105	1.73E-46	68.6	-39	100	97
dre-mir-216a-1	89	11	20989736	71	5.45E-6	64.8	-23.8	100	75
dre-mir-216a-2	89	11	20989736	71	5.45E-6	64.8	-23.8	100	75
dre-mir-216b-1	77	11	21005241	70	4.39E-3	60	-24	95	77
dre-mir-216b-2	76	11	21005241	70	4.32E-3	60	-24	95	77
fru-mir-216a	73	11	20989736	70	2.63E-4	65.7	-23.8	100	79
fru-mir-216b	77	11	21005242	71	1.73E-2	56.3	-22.6	95	71
tni-mir-216a	73	11	20989736	70	2.63E-4	65.7	-23.8	100	79
tni-mir-216b	77	11	21005242	71	1.73E-2	56.3	-22.6	95	70
xtr-mir-217	83	11	20977485	71	2.05E-8	62	-27.3	100	80
gga-mir-217	107	11	20977467	97	2.57E-39	63.9	-31.4	100	96
mdo-mir-217	82	11	20977474	82	1E-25	68.3	-32.4	100	93
mmu-mir-217	108	11	20977468	93	2.24E-27	66.7	-31.4	96	91
rno-mir-217	105	11	20977469	89	1.49E-34	60.7	-28.7	96	96
ssc-mir-217	107	11	20977467	107	6.75E-43	57.9	-31.4	100	95
xtr-mir-219	95	11	78277266	72	2.3E-5	66.7	-23.4	100	86
gga-mir-219	85	11	78277266	71	5.15E-6	67.6	-22.1	100	86
mdo-mir-219	91	11	78277221	81	3.06E-32	64.2	-35.7	100	96
mml-mir-219	110	11	78277233	70	4.29E-4	60	-24.8	100	75
ggo-mir-219	110	11	78277233	70	4.29E-4	60	-24.8	100	77
hsa-mir-219-1	110	11	78277233	70	4.29E-4	60	-24.8	100	77
hsa-mir-219-2	97	11	78277221	93	3.84E-44	68.8	-44.4	100	99
ppy-mir-219	110	11	78277233	70	4.29E-4	60	-24.8	100	77
mmu-mir-219-2	97	11	78277221	93	9.37E-42	68.8	-44.4	100	98
rno-mir-219-2	96	11	78277221	93	2.25E-39	68.8	-44.4	100	97
dre-mir-219-1	91	11	78277233	71	5.53E-6	59.2	-24.8	100	74
dre-mir-219-3	150	11	78277266	71	9.93E-6	67.6	-22.1	100	56
fru-mir-219-2	80	11	78277267	70	1.89E-5	68.6	-21.6	100	78
fru-mir-219-1	73	11	78277266	72	1.68E-5	66.7	-23.4	100	87
tni-mir-219-2	80	11	78277267	70	1.89E-5	68.6	-21.6	100	78
tni-mir-219-1	95	11	78277266	71	5.83E-6	67.6	-22.1	100	69
xtr-mir-301-1	84	19	4464995	73	4.43E-30	63	-22.7	100	97
xtr-mir-301-2	73	19	4465005	71	1.76E-7	70.4	-30	100	82
gga-mir-301	93	17	45433585	73	4.73E-5	74	-29.2	96	72
hsa-mir-301	86	19	4464995	85	5.3E-42	72.9	-39	100	100
mmu-mir-301	86	19	4465004	75	7.12E-29	69.3	-31.3	100	96
mmu-mir-301b	97	17	45433577	90	2.65E-28	64.4	-41.8	96	92
rno-mir-301	100	19	4465004	77	5.48E-30	67.5	-31.3	100	96
dre-mir-301a-1	86	19	4464995	73	1.61E-20	63	-22.7	100	92
dre-mir-301a-2	86	19	4464995	73	1.61E-20	63	-22.7	100	92
dre-mir-301b	81	19	4465008	70	7.66E-4	62.9	-24.2	91	74
dre-mir-301c	83	19	4465005	71	3.24E-6	70.4	-30	95	82
fru-mir-301	68	19	4465005	71	2.51E-6	70.4	-30	95	81
tni-mir-301	79	19	4465005	71	3.04E-6	70.4	-30	95	82
gga-mir-302a	67	6	4972145	70	2.93E-3	60	-23.4	100	71
gga-mir-302b	72	6	4972144	70	1.42E-11	60	-23.4	87	89
gga-mir-302c	65	6	4972006	71	3.15E-12	67.6	-30.9	95	88
gga-mir-302d	69	6	4971592	71	2.03E-7	67.6	-29.7	100	84
mdo-mir-302b	71	6	4972145	70	1.3E-5	60	-23.4	95	84
mdo-mir-302c	59	6	4972008	70	7E-13	68.6	-26.3	100	92
mdo-mir-302a	70	6	4971589	70	3.88E-21	77.1	-32.9	100	93
mdo-mir-302d	71	6	0	1	2.1E-7	57.1	-23.2	95	86
hsa-mir-302b	73	6	4972145	71	9.63E-16	59.2	-23.4	91	90
hsa-mir-302c	68	6	4972005	70	9.83E-25	71.4	-34.2	100	96
hsa-mir-302d	68	6	0	1	3.47E-15	67.6	-27.2	95	91
mmu-mir-302	69	6	4971589	71	1.51E-20	76.1	-32.9	96	93
mmu-mir-302b	74	6	4972141	70	1.42E-8	68.6	-23.7	87	84
mmu-mir-302c	68	6	4972006	71	1.48E-20	67.6	-30.9	95	93
mmu-mir-302d	66	6	4972007	71	1.14E-2	64.8	-28.1	95	81
xtr-mir-365-1	86	25	14909585	86	2.07E-28	72.1	-35.4	100	93
gga-mir-365-1	85	25	14909585	85	2.28E-37	72.9	-35.4	100	98
gga-mir-365-2	96	19	10054348	85	5.41E-33	75.3	-38.1	100	97
cfa-mir-365-1	87	25	14909585	87	6.17E-41	71.3	-35.4	100	99
mdo-mir-365	87	25	14909584	87	1.5E-38	71.3	-35.4	100	98
hsa-mir-365-1	87	25	14909585	87	6.17E-41	71.3	-35.4	100	99
mmu-mir-365-1	87	25	14909585	87	1.5E-38	71.3	-35.4	100	98
mmu-mir-365-2	112	19	10054334	108	1.98E-48	70.4	-40.8	100	97
rno-mir-365	86	19	10054347	86	3.27E-40	74.4	-38.1	100	99
dre-mir-365-1	89	25	14909585	86	3.12E-21	72.1	-35.4	100	90
dre-mir-365-2	98	19	10054348	85	8.04E-26	75.3	-38.1	100	93
dre-mir-365-3	99	19	10054348	88	1.32E-27	72.7	-38.1	100	93
dre-mir-365-4	99	19	10054348	88	1.32E-27	72.7	-38.1	100	93
fru-mir-365	95	19	10054348	85	1.89E-23	75.3	-38.1	100	92
tni-mir-365	92	19	10054348	85	1.82E-23	75.3	-38.1	100	92
xtr-mir-367	63	6	4971291	71	1.07E-2	67.6	-22.6	95	78
gga-mir-367	73	6	4971287	71	3.95E-18	76.1	-30.6	100	90
mdo-mir-367	63	6	4971288	71	1.24E-14	76.1	-29.5	100	90
hsa-mir-367	68	6	4971288	70	9.83E-25	77.1	-29.5	100	96
mmu-mir-367	75	6	4971287	70	6.63E-20	77.1	-30.6	100	91
xtr-mir-383	73	27	13641842	73	3.01E-23	74	-28	100	93
gga-mir-383	73	27	13641842	73	3.01E-23	74	-28	100	93
mdo-mir-383	70	27	13641842	70	2.6E-14	62.9	-27.2	100	89
hsa-mir-383	73	27	13641842	73	8.53E-33	74	-28	100	99
mmu-mir-383	70	27	13641842	70	1.24E-28	62.9	-27.2	95	97
rno-mir-383	74	27	13641840	74	5.36E-31	59.5	-27.2	95	97
xtr-mir-96	75	4	49293014	71	3.52E-6	64.8	-29.5	100	84
mdo-mir-96	97	4	49293000	94	1.65E-30	68.1	-43.1	100	93
sla-mir-96	76	4	49293007	78	7.53E-29	66.7	-32.4	100	96
mml-mir-96	78	4	49293007	78	2.12E-35	66.7	-32.4	100	99
mne-mir-96	78	4	49293007	78	2.12E-35	66.7	-32.4	100	99
ggo-mir-96	78	4	49293007	78	2.12E-35	66.7	-32.4	100	99
hsa-mir-96	78	4	49293007	78	2.12E-35	66.7	-32.4	100	99
ppa-mir-96	78	4	49293007	78	2.12E-35	66.7	-32.4	100	99
ptr-mir-96	78	4	49293007	78	2.12E-35	66.7	-32.4	100	99
mmu-mir-96	106	4	49292996	92	1.97E-36	63	-36.9	100	96
rno-mir-96	106	4	49292996	92	3.32E-41	63	-36.9	100	98
dre-mir-96	125	4	49293015	70	3.97E-4	65.7	-29.5	100	83
fru-mir-96	102	4	49293015	70	8.31E-8	65.7	-29.5	100	84
tni-mir-96	78	4	49293015	70	5.99E-8	65.7	-29.5	100	84
xtr-mir-33a	68	5	70421251	71	3.41E-6	62	-27.7	100	78
xtr-mir-33b	69	19	24380001	71	6.24E-4	73.2	-42.3	95	68
gga-mir-33	69	5	70421250	71	9.12E-10	62	-28	100	86
mml-mir-33	69	5	70421247	71	2.78E-25	70.4	-31.7	100	96
mne-mir-33	69	5	70421247	71	2.78E-25	70.4	-31.7	100	96
ggo-mir-33	69	5	70421251	71	2.78E-25	62	-27.7	100	97
hsa-mir-33	69	5	70421251	71	2.78E-25	62	-27.7	100	97
hsa-mir-33b	96	19	24379986	92	2.31E-38	76.1	-57.8	100	97
ppa-mir-33	69	5	70421251	71	2.78E-25	62	-27.7	100	97
ptr-mir-33	69	5	70421251	71	2.78E-25	62	-27.7	100	97
ppy-mir-33	69	5	70421247	71	1.14E-27	70.4	-31.7	100	97
mmu-mir-33	69	5	70421251	71	1.06E-21	62	-27.7	100	94
rno-mir-33	69	5	70421251	71	4.35E-24	62	-27.7	100	95
xtr-mir-100	76	15	20007902	71	1.77E-7	62	-26.2	100	77
mdo-mir-100	80	15	20007899	76	1.57E-29	57.9	-26.2	100	96
age-mir-100	80	15	20007899	76	3.84E-27	57.9	-26.2	100	95
lla-mir-100	80	15	20007899	76	3.84E-27	57.9	-26.2	100	95
sla-mir-100	80	15	20007899	76	3.84E-27	57.9	-26.2	100	95
mml-mir-100	80	15	20007899	74	5.99E-26	59.5	-26.2	100	95
ggo-mir-100	80	15	20007899	76	9.35E-25	57.9	-26.2	100	93
hsa-mir-100	80	15	20007899	76	9.35E-25	57.9	-26.2	100	93
ppa-mir-100	80	15	20007899	76	9.35E-25	57.9	-26.2	100	93
ptr-mir-100	80	15	20007899	76	9.35E-25	57.9	-26.2	100	93
ppy-mir-100	80	15	20007899	76	9.35E-25	57.9	-26.2	100	93
mmu-mir-100	80	15	20007899	76	3.84E-27	57.9	-26.2	100	95
rno-mir-100	80	15	20007899	76	9.35E-25	57.9	-26.2	100	93
dre-mir-100-1	96	15	20007898	80	1.08E-18	60	-27.7	100	89
dre-mir-100-2	75	15	20007904	70	1.95E-16	62.9	-26.2	100	90
fru-mir-100	63	15	20007907	71	5.69E-10	62	-25.9	100	87
tni-mir-100	63	15	20007907	71	5.69E-10	62	-25.9	100	87
xtr-mir-144	62	19	13781596	70	2.49E-15	74.3	-26	100	92
gga-mir-144	85	19	13781595	71	9.44E-16	76.1	-28.5	100	85
mdo-mir-144	85	19	13781595	70	4.02E-21	77.1	-28.5	95	91
mne-mir-144	86	19	13781591	77	1.11E-27	77.9	-34.9	100	95
hsa-mir-144	86	19	13781591	77	4.56E-30	77.9	-34.9	100	96
ppa-mir-144	86	19	13781591	77	1.11E-27	77.9	-34.9	100	95
ptr-mir-144	86	19	13781591	77	4.56E-30	77.9	-34.9	100	96
ppy-mir-144	86	19	13781595	73	1.11E-27	74	-28.5	100	96
mmu-mir-144	66	19	13781595	70	1.87E-22	77.1	-28.5	100	94
rno-mir-144	83	19	13781590	78	1.6E-23	79.5	-37.1	100	92
dre-mir-144	89	19	13781596	70	5.72E-8	74.3	-26	100	81
fru-mir-144	73	19	13781596	70	7.24E-10	74.3	-26	100	85
tni-mir-144	74	19	13781596	70	7.36E-10	74.3	-26	100	85
xtr-mir-196a	106	5	16822882	85	2.68E-17	87.1	-44.4	100	89
xtr-mir-196b	87	4	40173385	70	2.71E-7	57.1	-24.6	90	86
gga-mir-196-2	94	4	40173372	86	3.46E-19	74.4	-35.8	95	90
gga-mir-196-1	95	4	40173370	77	7.35E-5	64.9	-26.8	95	68
mdo-mir-196b	86	4	40173372	85	1.42E-30	75.3	-35.8	100	95
age-mir-196	110	5	16822866	109	2.7E-51	78.9	-50	100	98
mml-mir-196	70	5	16822893	71	5.52E-5	73.2	-28.5	100	78
ggo-mir-196-1	70	5	16822893	71	5.52E-5	73.2	-28.5	100	78
ggo-mir-196-2	110	5	16822865	110	2.81E-54	78.2	-50	100	99
hsa-mir-196a-1	70	5	16822893	71	5.52E-5	73.2	-28.5	100	78
hsa-mir-196a-2	110	5	16822865	110	2.81E-54	78.2	-50	100	99
hsa-mir-196b	84	4	40173373	84	2.51E-41	73.8	-34.3	100	100
ppa-mir-196	110	5	16822865	110	2.81E-54	78.2	-50	100	99
ptr-mir-196	110	5	16822865	110	2.81E-54	78.2	-50	100	99
ppy-mir-196-1	70	5	16822893	71	5.52E-5	73.2	-28.5	100	78
ppy-mir-196-2	110	5	16822865	110	2.81E-54	78.2	-50	100	99
mmu-mir-196a-1	102	5	16822893	70	3.43E-4	74.3	-28.5	100	73
mmu-mir-196a-2	85	5	16822881	85	7.08E-42	87.1	-44.5	100	100
mmu-mir-196b	85	4	40173372	85	6.45E-42	75.3	-35.8	100	100
rno-mir-196b	85	4	40173372	85	6.45E-42	75.3	-35.8	100	100
dre-mir-196a-1	106	5	16822911	94	9.45E-8	63.8	-23.8	100	78
dre-mir-196a-2	76	5	16822910	95	2.52E-7	63.2	-24.2	100	85
dre-mir-196b	79	19	31249191	77	7.42E-4	64.9	-22.7	95	83
fru-mir-196a-2	76	5	16822911	94	1.55E-5	63.8	-23.8	100	83
fru-mir-196a-1	85	5	16822911	94	1.79E-5	63.8	-23.8	100	75
fru-mir-196b	69	19	31249191	77	9.75E-3	64.9	-22.7	95	77
tni-mir-196a-2	76	5	16822911	94	1.55E-5	63.8	-23.8	100	83
xtr-mir-208	81	10	13737502	71	9.5E-4	56.3	-24.2	95	74
mdo-mir-208	77	10	13737487	76	1.68E-17	68.4	-30.9	95	89
hsa-mir-208	71	10	13737493	71	1.17E-33	73.2	-32.6	100	100
mmu-mir-208	83	10	13737487	83	3.47E-31	74.7	-41.7	100	95
rno-mir-208	83	10	13737487	83	3.47E-31	74.7	-41.7	100	95
xtr-mir-212	96	19	17607987	70	6.27E-8	68.6	-28.5	90	74
mdo-mir-212	91	19	17607973	91	3.64E-43	79.1	-49.5	100	99
mmu-mir-212	91	19	17607973	91	3.64E-43	79.1	-49.5	100	99
dre-mir-212	94	19	17607987	70	3.77E-6	68.6	-28.5	90	68
fru-mir-212	95	19	17607987	71	9.66E-7	64.8	-27.9	90	74
tni-mir-212	95	19	17607987	71	9.66E-7	64.8	-27.9	90	75
xtr-mir-451	62	19	13781429	70	1.59E-16	71.4	-37.7	100	92
gga-mir-451	69	19	13781427	71	4.64E-17	70.4	-39.4	100	87
mdo-mir-451	62	19	13781428	70	3.88E-14	71.4	-39.4	95	91
hsa-mir-451	72	19	13781422	70	5.09E-20	85.7	-46.8	100	90
mmu-mir-451	72	19	13781424	70	5.49E-26	82.9	-45.6	100	96
rno-mir-451	72	19	13781424	70	1.34E-23	82.9	-45.6	100	93
dre-mir-451	60	19	13781429	70	3.71E-14	71.4	-37.7	100	89
gga-mir-190	85	10	33455325	85	3.85E-37	72.9	-30.7	100	98
mml-mir-190	85	10	33455325	85	6.49E-42	72.9	-30.7	100	100
ggo-mir-190	85	10	33455325	85	6.49E-42	72.9	-30.7	100	100
hsa-mir-190	85	10	33455325	85	6.49E-42	72.9	-30.7	100	100
ppa-mir-190	85	10	33455325	85	6.49E-42	72.9	-30.7	100	100
ptr-mir-190	85	10	33455325	85	6.49E-42	72.9	-30.7	100	100
mmu-mir-190	67	10	33455334	71	6.44E-29	73.2	-23.6	100	99
rno-mir-190	85	10	33455325	85	1.58E-39	72.9	-30.7	100	99
fru-mir-190	67	10	33455334	71	3.83E-24	73.2	-23.6	100	96
tni-mir-190	67	10	33455334	71	3.83E-24	73.2	-23.6	100	96
gga-mir-375	65	2	64939896	70	5.89E-8	62.9	-29.8	95	85
mdo-mir-375	63	2	64939896	71	1.79E-26	62	-29.8	100	98
hsa-mir-375	64	2	64939896	64	1.9E-29	65.6	-26.2	100	100
mmu-mir-375	64	2	64939896	64	1.9E-29	65.6	-26.2	100	100
dre-mir-375-1	80	2	64939897	70	2.93E-4	60	-25.9	95	65
dre-mir-375-2	83	2	64939897	70	3.07E-4	60	-25.9	95	66
fru-mir-375	77	2	64939897	70	2.79E-4	60	-25.9	95	69
tni-mir-375	77	2	64939897	70	2.79E-4	60	-25.9	95	69
gga-mir-490	93	4	55399015	91	6.43E-33	72.5	-37.6	100	95
hsa-mir-490	128	4	55399001	119	3.16E-57	70.6	-46.6	100	98
mmu-mir-490	84	4	55399026	84	6.12E-39	64.3	-32.6	100	99
gga-mir-211	74	18	0	1	4.22E-2	67.6	-28.2	90	66
mmu-mir-466	73	3	0	1	4.02E-3	77.1	-21.8	91	72
cfa-mir-448	110	30	0	1	6.17E-42	68.5	-51.3	100	95
hsa-mir-448	111	30	0	1	5.78E-36	77.9	-50.5	100	96
mdo-mir-152	73	19	31113138	71	2.21E-25	76.1	-38.7	100	96
hsa-mir-152	87	19	31113141	77	7.79E-35	70.1	-38.4	100	99
mmu-mir-152	73	19	31113141	70	9.4E-31	77.1	-38.4	100	99
rno-mir-152	85	19	31113141	70	4.67E-33	77.1	-38.4	100	100
dre-mir-152	80	19	31113144	71	3.09E-6	67.6	-28.9	95	83
mdo-mir-141	64	5	60309907	70	3.26E-9	65.7	-26.2	100	83
mml-mir-141	95	5	60309899	84	4.64E-34	73.8	-40.3	100	96
ggo-mir-141	95	5	60309899	84	4.64E-34	73.8	-40.3	100	96
hsa-mir-141	95	5	60309899	84	1.13E-31	73.8	-40.3	100	95
ppa-mir-141	95	5	60309902	81	6.98E-30	66.7	-36.1	100	95
ppy-mir-141	95	5	60309899	84	1.13E-31	73.8	-40.3	100	95
mmu-mir-141	72	5	60309903	72	1.68E-17	75	-34.9	100	90
rno-mir-141	94	5	60309899	80	2.34E-17	72.5	-36.7	100	89
dre-mir-141	83	16	38038714	71	5.11E-5	62	-24.8	100	75
age-mir-28	86	1	48763031	86	5.88E-40	76.7	-45.2	100	99
lla-mir-28	86	1	48763031	86	5.88E-40	76.7	-45.2	100	99
sla-mir-28	86	1	48763031	86	3.49E-35	76.7	-45.2	100	97
mml-mir-28	86	1	48763031	86	3.49E-35	76.7	-45.2	100	97
mne-mir-28	86	1	48763031	86	1.43E-37	76.7	-45.2	100	98
ggo-mir-28	86	1	48763031	86	1.43E-37	76.7	-45.2	100	98
hsa-mir-28	86	1	48763031	86	1.43E-37	76.7	-45.2	100	98
ppa-mir-28	86	1	48763031	86	1.43E-37	76.7	-45.2	100	98
ptr-mir-28	86	1	48763031	86	1.43E-37	76.7	-45.2	100	98
ppy-mir-28	86	1	48763031	86	3.49E-35	76.7	-45.2	100	97
mmu-mir-28	86	1	48763042	75	3.12E-26	61.3	-26.8	81	95
rno-mir-28	86	1	48763043	74	3.01E-23	56.8	-25.8	81	93
age-mir-197	75	3	25864309	75	1.53E-33	74.7	-47.1	100	99
mne-mir-197	75	3	25864309	75	3.73E-31	74.7	-47.1	95	97
hsa-mir-197	75	3	25864309	75	1.53E-33	74.7	-47.1	100	99
ppa-mir-197	75	3	25864309	75	1.53E-33	74.7	-47.1	100	99
ptr-mir-197	75	3	25864309	75	1.53E-33	74.7	-47.1	100	99
ppy-mir-197	75	3	25864309	75	1.53E-33	74.7	-47.1	100	99
lla-mir-95	81	13	53686785	113	5.45E-5	58.4	-28.5	95	67
sla-mir-95	81	13	53686785	113	5.45E-5	58.4	-28.5	95	67
ggo-mir-95	81	13	53686785	113	5.45E-5	58.4	-28.5	95	67
hsa-mir-95	81	13	53686785	113	5.45E-5	58.4	-28.5	95	67
ppa-mir-95	81	13	53686785	113	5.45E-5	58.4	-28.5	95	67
ptr-mir-95	81	13	53686785	113	5.45E-5	58.4	-28.5	95	67
ppy-mir-95	81	13	53686785	113	5.45E-5	58.4	-28.5	95	67
ssc-mir-95	81	13	53686791	95	5.45E-5	56.8	-24.9	95	58
mne-mir-134	73	21	45753281	73	1.16E-20	71.2	-35.1	95	92
ggo-mir-134	73	21	45753282	72	4.57E-20	72.2	-34.8	95	92
hsa-mir-134	73	21	45753281	73	1.16E-20	71.2	-35.1	95	92
ppa-mir-134	73	21	45753281	73	1.16E-20	71.2	-35.1	95	92
ppy-mir-134	73	21	45753281	73	1.16E-20	71.2	-35.1	95	92
mmu-mir-134	71	21	45753282	71	7.15E-22	73.2	-34.7	95	93
rno-mir-134	73	21	45753281	73	1.16E-20	71.2	-35.1	95	92
mne-mir-154	84	21	45758068	79	6.1E-29	68.4	-26.7	95	95
ggo-mir-154	84	21	45758068	79	6.1E-29	68.4	-26.7	95	95
hsa-mir-154	84	21	45758068	79	6.1E-29	68.4	-26.7	95	95
ppa-mir-154	84	21	45758068	79	6.1E-29	68.4	-26.7	95	95
ptr-mir-154	84	21	45758068	79	6.1E-29	68.4	-26.7	95	95
ppy-mir-154	84	21	45758068	79	6.1E-29	68.4	-26.7	95	95
mmu-mir-154	66	21	45758072	70	2.57E-21	68.6	-23.5	95	94
rno-mir-154	84	21	45758069	78	5.88E-26	66.7	-24.9	95	94
ggo-mir-136	82	21	45592025	81	2.62E-37	76.5	-44.6	100	99
hsa-mir-136	82	21	45592025	81	2.62E-37	76.5	-44.6	100	99
ppa-mir-136	82	21	45592025	81	2.62E-37	76.5	-44.6	100	99
ptr-mir-136	82	21	45592025	81	2.62E-37	76.5	-44.6	100	99
ppy-mir-136	82	21	45592025	81	2.62E-37	76.5	-44.6	100	99
mmu-mir-136	62	21	45592035	70	3.98E-26	65.7	-30.1	100	98
rno-mir-136	82	21	45592025	81	2.62E-37	76.5	-44.6	100	99
oar-mir-136	92	21	45592022	90	1.28E-42	75.6	-48.1	100	99
ssc-mir-136	82	21	45592025	81	1.07E-39	76.5	-44.6	100	100
hsa-mir-149	89	3	83307372	82	2.64E-23	61	-30.8	100	91
mmu-mir-149	66	3	83307377	70	1.08E-18	68.6	-32.1	100	92
hsa-mir-299	63	21	45723726	71	2.51E-24	76.1	-43	100	97
mmu-mir-299	63	21	45723726	71	2.51E-24	76.1	-43	100	97
rno-mir-299	63	21	45723726	71	2.51E-24	76.1	-43	100	97
hsa-mir-296	80	13	0	1	9.04E-10	68.6	-33.1	95	91
mmu-mir-296	79	13	0	1	1.44E-11	67.6	-33.1	95	92
rno-mir-296	78	13	0	1	1.42E-11	67.6	-33.1	95	92
hsa-mir-368	66	21	45738335	70	1.77E-28	65.7	-24.1	100	98
hsa-mir-370	75	21	45617625	72	5.5E-32	69.4	-28.6	100	99
mmu-mir-370	79	21	45617633	70	8.5E-25	60	-25.3	100	96
rno-mir-370	79	21	45617633	70	8.5E-25	60	-25.3	100	96
hsa-mir-372	67	24	22474845	70	2.97E-2	62.9	-29.3	95	64
hsa-mir-374	72	24	5969166	72	1.16E-29	88.9	-41.8	100	97
mmu-mir-374	95	24	6039912	95	1.09E-33	65.3	-36	95	94
rno-mir-374	68	24	6039924	70	2.43E-21	77.1	-32.5	100	93
hsa-mir-376b	100	21	45739075	93	3.33E-37	75.3	-29.1	100	96
hsa-mir-376a-2	80	21	45738699	80	8.64E-25	80	-26.2	95	93
mmu-mir-376b	82	21	45739080	82	1.39E-23	78	-26.7	95	91
mmu-mir-376c	86	21	45738325	86	1.02E-30	72.1	-32.5	95	94
rno-mir-376c	84	21	45738326	84	1.54E-29	71.4	-31.6	95	94
rno-mir-376b	86	21	45739078	86	6.05E-26	79.1	-28.5	95	92
rno-mir-376a	82	21	45739447	79	1.44E-26	63.3	-23.6	84	94
hsa-mir-377	69	21	45760514	69	1.25E-32	75.4	-27.8	100	100
mmu-mir-377	68	21	45760515	70	1.18E-29	74.3	-27.8	100	99
rno-mir-377	72	21	45760513	72	1.27E-29	75	-31.1	100	97
hsa-mir-378	66	7	41566936	70	2.47E-28	71.4	-39.9	100	98
mmu-mir-378	66	7	41566936	66	1.01E-30	75.8	-39.2	100	100
rno-mir-378	65	7	41566937	65	3.92E-30	73.8	-38.8	100	100
hsa-mir-379	67	21	45722036	71	2.72E-24	62	-26	100	96
mmu-mir-379	66	21	45722036	71	6.5E-22	62	-26	100	96
rno-mir-379	85	21	45722026	86	2.45E-28	62.8	-32.9	100	94
hsa-mir-381	75	21	45743092	70	1.94E-22	68.6	-28	100	94
mmu-mir-381	75	21	45743092	70	1.94E-22	68.6	-28	100	94
rno-mir-381	61	21	45743092	71	5.43E-16	67.6	-28	100	92
hsa-mir-382	76	21	45752902	76	9.41E-37	78.9	-27.9	100	100
mmu-mir-382	76	21	45752902	76	2.29E-34	78.9	-27.9	100	99
rno-mir-382	80	21	45752900	80	1E-36	80	-33.9	100	99
hsa-mir-340	95	28	24659529	95	9.72E-46	69.5	-34.7	100	99
mmu-mir-340	98	28	24659529	95	2.46E-43	69.5	-34.7	100	98
rno-mir-340	98	28	24659537	87	2.46E-43	64.4	-28.3	100	100
hsa-mir-330	94	18	38277284	85	5.92E-42	75.3	-48.3	100	100
mmu-mir-330	98	18	38277284	90	3.31E-28	75.6	-49.6	96	92
rno-mir-330	97	18	38277284	90	3.26E-28	75.6	-49.6	96	92
hsa-mir-328	75	18	0	1	2.05E-16	71.4	-45.4	100	93
mmu-mir-328	97	18	0	1	3.14E-25	65.2	-51	100	91
rno-mir-328	84	18	0	1	3.82E-18	70.4	-45.4	100	90
hsa-mir-323	86	21	45725624	86	1.18E-42	65.1	-34.5	100	100
mmu-mir-323	86	21	45725624	86	7.03E-38	65.1	-34.5	100	98
rno-mir-323	86	21	45725624	86	7.03E-38	65.1	-34.5	100	98
ssc-mir-323	86	21	45725624	86	2.88E-40	65.1	-34.5	100	99
hsa-mir-326	95	15	34985345	91	8.91E-41	76.9	-59.9	100	98
mmu-mir-326	95	15	34985347	89	2.02E-32	78.7	-59.9	100	94
rno-mir-326	95	15	34985347	89	4.92E-30	78.7	-59.9	100	93
ssc-mir-326	91	15	34985345	91	3.47E-43	76.9	-59.9	100	99
hsa-mir-331	94	5	17286070	90	8.31E-45	64.4	-42.4	100	100
mmu-mir-331	96	5	17286068	92	1.33E-43	71.7	-46	100	99
rno-mir-331	96	5	17286068	92	3.24E-41	71.7	-46	100	98
hsa-mir-324	83	19	20480707	81	1.93E-38	66.7	-36.9	100	99
mmu-mir-324	89	19	20480703	89	1.35E-39	60.7	-38.1	100	98
rno-mir-324	83	19	20480707	81	4.71E-36	66.7	-36.9	100	98
mmu-mir-339	96	25	40098244	70	1.75E-4	57.1	-31.2	100	77
rno-mir-339	96	25	40098243	71	4.43E-5	56.3	-31.2	100	77
hsa-mir-335	94	4	50889402	85	1.78E-39	72.9	-39.5	100	99
rno-mir-335	98	4	50889401	84	4.22E-31	73.8	-39.5	100	94
mmu-mir-325	98	16	4936095	70	3.86E-3	65.7	-22.7	87	83
rno-mir-325	98	16	4936095	70	3.86E-3	65.7	-22.7	87	83
mmu-mir-346	98	28	31149931	89	2.28E-37	71.9	-46.8	91	97
rno-mir-346	98	28	31149931	89	1.36E-32	71.9	-46.8	87	94
hsa-mir-422a	90	2	16658423	76	2.14E-5	68.4	-23.2	95	88
hsa-mir-329-1	80	21	45726664	80	1E-36	75	-32.3	100	99
hsa-mir-329-2	84	21	45726663	83	4.21E-36	74.7	-34.7	100	98
mmu-mir-329	97	21	45726663	72	2.47E-16	63.9	-23.6	82	89
rno-mir-329	97	21	45726663	72	2.47E-16	63.9	-23.6	82	89
hsa-mir-409	79	21	45763270	79	3.9E-36	73.4	-37.7	100	99
mmu-mir-409	79	21	45763270	79	2.32E-31	73.4	-37.7	100	96
rno-mir-409	77	21	45763271	77	3.51E-30	75.3	-36	100	96
hsa-mir-412	91	21	45763424	78	1.7E-29	66.7	-22.7	96	95
mmu-mir-412	80	21	45763422	71	5.53E-26	76.1	-27.4	96	94
rno-mir-412	70	21	45763422	71	4.67E-26	76.1	-27.4	96	96
hsa-mir-410	80	21	45763890	79	1.45E-29	75.9	-35.8	100	96
mmu-mir-410	81	21	45763889	81	2.58E-37	74.1	-37.5	100	99
hsa-mir-483	76	29	44327007	70	2.45E-9	77.1	-37.3	100	81
mmu-mir-483	73	29	44327010	71	8.52E-3	73.2	-36.1	91	75
rno-mir-483	73	29	44327010	71	8.52E-3	73.2	-36.1	91	75
hsa-mir-485	73	21	45753979	73	1.34E-32	74	-34.5	100	99
mmu-mir-485	73	21	45753979	73	1.95E-25	74	-34.5	100	95
rno-mir-485	79	21	45753978	77	8.83E-28	72.7	-36.1	100	95
hsa-mir-486	68	27	22052991	70	2.5E-14	62.9	-36.5	90	86
mmu-mir-486	128	27	22052978	91	3.79E-24	68.1	-49.5	90	90
hsa-mir-488	83	16	39857807	83	6.89E-29	65.1	-27.7	100	94
mmu-mir-488	109	16	39857797	106	1.67E-36	60.4	-33	95	95
hsa-mir-491	84	23	15696991	84	3.66E-39	76.2	-42.9	100	99
mmu-mir-491	86	23	15696989	85	2.32E-37	75.3	-42.9	100	98
hsa-mir-493	89	21	46007683	89	1.19E-39	78.7	-50.4	100	98
rno-mir-493	84	21	46007685	85	6.58E-35	77.6	-46.2	100	98
hsa-mir-432	94	21	45591839	85	1.84E-32	65.9	-33.5	100	95
oar-mir-432	90	21	45591836	90	5.13E-45	62.2	-33.9	100	100
hsa-mir-494	81	21	45729834	81	6.29E-35	81.5	-34	100	98
mmu-mir-494	85	21	45729834	83	1.75E-38	79.5	-35.7	100	99
rno-mir-494	83	21	45729834	82	6.73E-38	80.5	-35.7	100	99
hsa-mir-495	82	21	45733393	81	3.39E-21	74.1	-39.3	100	91
mmu-mir-495	63	21	45733403	70	1.33E-10	68.6	-26.7	100	87
hsa-mir-496	102	21	45758896	98	3.54E-40	63.3	-35.6	100	96
mmu-mir-496	79	21	45758906	70	1.43E-29	71.4	-28.8	100	97
hsa-mir-519e	84	21	9748333	71	1.1E-2	62	-24.3	86	73
hsa-mir-519a-2	87	24	24574866	78	4.14E-2	66.7	-22.9	85	69
mmu-mir-539	74	21	45744385	76	2.87E-18	81.6	-27.5	100	91
rno-mir-539	76	21	45744384	70	1.13E-14	74.3	-21.5	100	90
hsa-mir-544	91	21	45746382	91	7.82E-41	68.1	-35.3	100	98
hsa-mir-552	96	13	13532599	104	1.7E-5	55.8	-21.3	95	64
hsa-mir-556	95	6	56979285	83	1.79E-2	62.7	-21.4	90	58
hsa-mir-558	94	26	32005020	76	3.59E-2	63.2	-21.8	94	84
hsa-mir-562	95	19	21210683	101	9.31E-4	55.4	-21	94	72
hsa-mir-569	96	1	61867202	112	1.52E-31	62.5	-21.2	86	93
hsa-mir-574	96	11	0	1	2.25E-2	59.2	-27.3	90	77
hsa-mir-582	98	20	11148555	102	4.23E-33	68.6	-41.6	86	93
hsa-mir-583	75	30	30516036	72	3.71E-2	66.7	-29.2	89	56
hsa-mir-548a-2	97	10	52954560	80	7.59E-5	65	-22.2	86	62
hsa-mir-548a-3	97	17	0	1	1.26E-5	64.1	-22.5	95	65
hsa-mir-548d-1	97	9	28979485	81	7.55E-11	59.3	-23.1	91	75
hsa-mir-548d-2	97	9	28979485	81	7.55E-11	59.3	-23.1	91	69
hsa-mir-590	97	25	29895757	88	7.01E-4	61.4	-29.2	86	78
hsa-mir-592	97	4	48047978	96	3.1E-44	70.8	-39.5	100	99
mmu-mir-592	96	4	48047986	91	2.95E-41	74.7	-39.5	100	99
hsa-mir-596	77	19	49452283	70	4.43E-2	57.1	-23	95	66
hsa-mir-599	95	14	38720775	95	8.4E-41	71.6	-39.8	100	97
hsa-mir-607	96	5	44995979	87	3.36E-7	66.7	-29.5	82	64
hsa-mir-609	95	26	16083567	89	2.42E-6	56.2	-23.7	90	60
hsa-mir-615	96	5	16750128	87	2E-39	73.6	-52.3	100	99
mmu-mir-615	92	5	16750128	86	4.81E-40	74.4	-52.3	100	99
hsa-mir-616	97	25	37568395	93	1.09E-2	66.7	-21.8	100	59
hsa-mir-628	95	10	38746921	95	8E-48	67.4	-36.4	100	100
hsa-mir-632	94	30	23667840	83	1.24E-2	62.7	-21.3	100	66
hsa-mir-648	94	23	31829398	70	4.18E-2	60	-29.4	95	64
hsa-mir-649	97	10	60918221	71	7.59E-5	67.6	-27.7	95	82
hsa-mir-652	98	29	19563684	98	2.15E-47	67.3	-58.2	100	99
mmu-mir-652	98	29	19563691	91	2.78E-31	63.7	-53.4	100	93
hsa-mir-411	96	21	45723254	96	3.55E-46	64.6	-34.6	100	99
mmu-mir-411	82	21	45723254	82	2.72E-40	68.3	-28.1	100	100
hsa-mir-654	81	21	45738852	81	5.41E-23	66.7	-35.6	95	91
hsa-mir-655	97	21	45747349	87	1.22E-33	73.6	-38.7	95	95
hsa-mir-421	85	24	6040080	85	4.19E-42	68.2	-35.2	100	100
rno-mir-421	79	24	6040081	79	3.55E-36	73.4	-33.9	100	99
hsa-mir-758	88	21	45725922	86	2.97E-40	65.1	-28.8	100	99
mmu-mir-758	81	21	45725931	75	3.74E-30	56	-21.2	100	96
hsa-mir-671	118	4	64358250	109	6.51E-49	73.4	-64.3	100	97
mmu-mir-671	98	4	64358260	98	4.73E-40	77.6	-60.5	100	96
hsa-mir-454	115	19	4455336	112	2.04E-48	69.6	-42.4	95	96
dre-mir-454a	124	19	4455360	71	5.22E-6	76.1	-26.6	95	80
dre-mir-454b	116	19	4455363	70	1.22E-6	68.6	-23.9	100	78
hsa-mir-769	118	18	50604999	116	1.08E-31	74.1	-58.3	95	90
mmu-mir-298	82	18	13260626	71	1.22E-2	59.2	-29.8	95	57
mmu-mir-543	76	21	45731985	74	2.13E-28	73	-23.7	100	96
rno-mir-543	80	21	45731983	76	1.45E-29	71.1	-23.7	100	96
mmu-mir-762	76	15	0	1	4.16E-2	60	-37.6	81	64
mmu-mir-670	100	11	58657954	72	2.85E-17	75	-29.5	95	90
mmu-mir-761	76	3	63933116	71	2.25E-26	73.2	-46.4	100	96
mmu-mir-764	108	9	4828858	70	4.91E-3	62.9	-24.4	95	65
mmu-mir-763	120	5	30962707	120	2.88E-48	75	-54.9	95	95
mmu-mir-685	109	10	16481775	75	6.17E-15	64	-25.7	95	88
mmu-mir-720	64	10	4661010	85	1.1E-2	58.8	-24.3	100	64
mmu-mir-705	82	18	16672443	72	3.08E-3	66.7	-22.3	100	56
mmu-mir-708	109	8	29679437	70	4.77E-3	57.1	-22.3	95	83
mmu-mir-709	88	10	12044	70	2.66E-4	62.9	-25.1	100	84
rno-mir-327	94	5	46518185	71	1.94E-2	56.3	-27.7	95	61
rno-mir-664-1	59	16	11354852	70	8.3E-6	62.9	-25	86	84
rno-mir-664-2	59	16	11354852	70	3.4E-8	62.9	-25	86	86
