# Supplementary material for: miRNAminer: A tool for homologous microRNA gene search
Source: BMC Bioinformatics. 2008 Jan 23;9:39. doi: 10.1186/1471-2105-9-39 (PMC2258288; doi:10.1186/1471-2105-9-39)
Supplement: Additional file 1 — Non-miRbase registered miRNAs. A list of 790 miRNAs that were identified using miRNAminer. These miRNAs add more than 50% to the total count of miRNAs in the seven mammalian species tested: human, chimpanzee, mouse, rat, dog, cow and opossum, and are available at: [file 1471-2105-9-39-S1.zip › cfa_found.csv]

origin	length	chromosome	start	found length	evalue	fold base pairing	fold deltaG	identity with mature	identity with precursor
xla-mir-19b	73	22	45427097	70	2.09E-10	57.1	-22.6	100	86
xtr-mir-19a	81	22	45426784	74	1.22E-30	73	-28.4	100	97
xtr-mir-19b-2	79	22	45427090	71	5.64E-8	76.1	-30.7	100	83
xtr-mir-19b-1	73	22	45427096	71	5.29E-11	59.2	-23.7	100	87
gga-mir-19b	87	22	45427081	87	1.39E-33	78.2	-38.4	100	95
gga-mir-19a	81	22	45426784	81	8.14E-35	79	-35.9	100	98
mdo-mir-19a	81	22	45426784	81	1.37E-39	79	-35.9	100	100
mdo-mir-19b	89	22	45427081	83	2.4E-38	69.9	-35	100	99
age-mir-19a	82	22	45426784	82	8.58E-38	80.5	-39.1	100	99
age-mir-19b-1	87	22	45427081	87	3.93E-43	78.2	-38.4	100	100
age-mir-19b-2	96	X	107957654	80	1.62E-19	70	-26.7	100	90
lla-mir-19a	82	22	45426784	82	8.58E-38	80.5	-39.1	100	99
lla-mir-19b-1	87	22	45427081	87	3.93E-43	78.2	-38.4	100	100
lla-mir-19b-2	96	X	107957654	80	1.62E-19	70	-26.7	100	90
sla-mir-19a	82	22	45426784	82	3.52E-40	80.5	-39.1	100	100
sla-mir-19b-1	87	22	45427081	87	3.93E-43	78.2	-38.4	100	100
sla-mir-19b-2	96	X	107957666	71	9.98E-18	78.9	-26.4	100	90
mml-mir-19a	82	22	45426784	82	3.52E-40	80.5	-39.1	100	100
mml-mir-19b-1	87	22	45427081	87	3.93E-43	78.2	-38.4	100	100
mml-mir-19b-2	96	X	107957666	70	3.94E-17	80	-26.4	100	91
mne-mir-19a	82	22	45426784	82	8.58E-38	80.5	-39.1	100	99
mne-mir-19b-1	87	22	45427081	87	3.93E-43	78.2	-38.4	100	100
mne-mir-19b-2	96	X	107957666	70	3.94E-17	80	-26.4	100	91
ggo-mir-19a	82	22	45426784	82	3.52E-40	80.5	-39.1	100	100
ggo-mir-19b-1	87	22	45427081	87	3.93E-43	78.2	-38.4	100	100
ggo-mir-19b-2	96	X	107957666	70	3.94E-17	80	-26.4	100	91
hsa-mir-19a	82	22	45426784	82	3.52E-40	80.5	-39.1	100	100
hsa-mir-19b-1	87	22	45427081	87	3.93E-43	78.2	-38.4	100	100
hsa-mir-19b-2	96	X	107957666	70	3.94E-17	80	-26.4	100	91
ppa-mir-19a	82	22	45426784	82	3.52E-40	80.5	-39.1	100	100
ppa-mir-19b-1	87	22	45427081	87	3.93E-43	78.2	-38.4	100	100
ppa-mir-19b-2	96	X	107957666	70	3.94E-17	80	-26.4	100	91
ptr-mir-19a	82	22	45426784	82	3.52E-40	80.5	-39.1	100	100
ptr-mir-19b-1	87	22	45427081	87	3.93E-43	78.2	-38.4	100	100
ptr-mir-19b-2	97	X	107957666	70	3.57E-8	80	-26.4	100	85
ppy-mir-19a	82	22	45426784	82	3.52E-40	80.5	-39.1	100	100
ppy-mir-19b-1	87	22	45427081	87	3.93E-43	78.2	-38.4	100	100
ppy-mir-19b-2	96	X	107957666	70	3.94E-17	80	-26.4	100	91
lca-mir-19a	82	22	45426784	82	3.52E-40	80.5	-39.1	100	100
lca-mir-19b-1	87	22	45427081	87	9.59E-41	78.2	-38.4	100	99
lca-mir-19b-2	90	X	107957654	80	5.48E-13	70	-26.7	100	86
mmu-mir-19b-2	84	X	107957666	70	3.34E-17	80	-26.4	100	90
mmu-mir-19a	82	22	45426784	82	8.58E-38	80.5	-39.1	100	99
mmu-mir-19b-1	87	22	45427081	83	1.39E-33	69.9	-35	100	96
rno-mir-19b-1	87	22	45427081	83	1.39E-33	69.9	-35	100	96
rno-mir-19b-2	96	X	107957666	71	6.39E-19	78.9	-26.4	100	92
rno-mir-19a	82	22	45426784	82	2.09E-35	80.5	-39.1	100	98
ssc-mir-19a	82	22	45426784	82	3.52E-40	80.5	-39.1	100	100
dre-mir-19a	89	22	45426783	84	5.24E-27	78.6	-40.3	100	93
dre-mir-19b	87	22	45427096	71	2.51E-7	59.2	-23.7	91	82
dre-mir-19c	105	22	45427097	70	1.94E-5	57.1	-22.6	100	80
dre-mir-19d	87	22	45427092	71	9.55E-4	70.4	-30.3	96	69
fru-mir-19a	81	22	45426784	81	2.88E-25	79	-35.9	100	93
fru-mir-19b	63	22	45427096	70	1.66E-7	60	-23.7	100	87
tni-mir-19a	81	22	45426784	81	2.88E-25	79	-35.9	100	93
tni-mir-19b	77	22	45427091	70	1.38E-8	71.4	-30.5	100	87
xla-mir-20	74	X	107957832	71	1.51E-3	56.3	-23.2	96	87
xtr-mir-20a	84	22	45426960	71	1.72E-17	62	-26.6	100	92
xtr-mir-20b	74	X	107957832	71	1.51E-3	56.3	-23.2	96	87
gga-mir-20a	98	22	45426943	95	3.91E-31	73.7	-41.5	100	93
gga-mir-20b	85	X	107957833	71	2.81E-2	56.3	-21.9	96	83
mdo-mir-20	102	22	45426944	94	4.59E-40	74.5	-41.5	100	97
age-mir-20	71	22	45426954	71	2.62E-31	81.7	-31	100	99
lla-mir-20	71	22	45426954	71	2.62E-31	81.7	-31	100	99
sla-mir-20	71	22	45426954	71	2.62E-31	81.7	-31	100	99
mml-mir-20	71	22	45426954	71	2.62E-31	81.7	-31	100	99
mne-mir-20	71	22	45426954	71	2.62E-31	81.7	-31	100	99
ggo-mir-20	71	22	45426954	71	2.62E-31	81.7	-31	100	99
hsa-mir-20a	71	22	45426954	71	2.62E-31	81.7	-31	100	99
hsa-mir-20b	69	X	107957798	70	2.41E-11	65.7	-29.3	96	88
ppa-mir-20	71	22	45426954	71	2.62E-31	81.7	-31	100	99
ptr-mir-20	71	22	45426954	71	2.62E-31	81.7	-31	100	99
ppy-mir-20	71	22	45426954	71	2.62E-31	81.7	-31	100	99
lca-mir-20	71	22	45426954	71	6.39E-29	81.7	-31	100	97
mmu-mir-20a	107	22	45426942	100	1.85E-36	74	-42.4	100	94
mmu-mir-20b	80	X	107957832	71	1.67E-3	56.3	-23.2	95	81
rno-mir-20a	85	22	45426946	85	5.14E-30	80	-38.7	100	94
rno-mir-20b	72	X	107957833	70	5.76E-3	57.1	-21.9	95	82
bta-mir-20a	71	22	45426954	71	2.62E-31	81.7	-31	100	99
bta-mir-20b	69	X	107957798	70	9.88E-14	65.7	-29.3	100	89
ssc-mir-20	71	22	45426954	71	2.62E-31	81.7	-31	100	99
dre-mir-20b	94	X	107957832	71	8.37E-6	56.3	-23.2	100	77
dre-mir-20a	153	22	45426960	70	3.32E-14	62.9	-26.6	100	90
fru-mir-20	80	22	45426961	70	1.4E-5	62.9	-26.6	100	81
tni-mir-20	73	22	45426961	70	1.24E-5	62.9	-26.6	100	85
xla-mir-18	79	22	45426646	70	6.07E-14	62.9	-22	96	87
xtr-mir-18a	87	22	45426637	87	2.34E-38	69	-27.2	100	98
xtr-mir-18b	78	22	45426646	70	5.98E-14	62.9	-22	96	87
gga-mir-18a	93	22	45426637	92	1.08E-43	65.2	-27.3	100	99
gga-mir-18b	84	22	45426646	70	2.69E-16	62.9	-22	95	89
mdo-mir-18	72	22	45426644	72	2.77E-34	63.9	-22.1	100	100
age-mir-18	71	22	45426645	71	1.08E-33	62	-22	100	100
lla-mir-18	71	22	45426645	71	1.08E-33	62	-22	100	100
sla-mir-18	71	22	45426645	71	1.08E-33	62	-22	100	100
mml-mir-18	71	22	45426645	71	1.08E-33	62	-22	100	100
mne-mir-18	71	22	45426645	71	1.08E-33	62	-22	100	100
ggo-mir-18	71	22	45426645	71	1.08E-33	62	-22	100	100
hsa-mir-18a	71	22	45426645	71	1.08E-33	62	-22	100	100
ppa-mir-18	71	22	45426645	71	1.08E-33	62	-22	100	100
ptr-mir-18	71	22	45426645	71	1.08E-33	62	-22	100	100
ppy-mir-18	71	22	45426645	71	1.08E-33	62	-22	100	100
lca-mir-18	71	22	45426645	71	1.08E-33	62	-22	100	100
mmu-mir-18	96	22	45426637	92	1.12E-43	65.2	-27.3	100	99
rno-mir-18	96	22	45426637	92	1.12E-43	65.2	-27.3	100	99
bta-mir-18b	75	22	45426646	70	2.33E-16	62.9	-22	95	89
bta-mir-18a	71	22	45426645	71	1.08E-33	62	-22	100	100
ssc-mir-18	92	22	45426637	92	4.37E-46	65.2	-27.3	100	100
dre-mir-18a	83	22	45426643	73	1.22E-27	63	-22.1	100	96
dre-mir-18b	87	22	45426645	75	1.2E-21	61.3	-22.5	95	91
dre-mir-18c	85	22	45426645	71	5.95E-5	62	-22	86	83
fru-mir-18	76	22	45426644	76	4.3E-27	60.5	-22.7	100	95
tni-mir-18	76	22	45426644	76	4.3E-27	60.5	-22.7	100	95
xla-mir-133a	86	7	69258645	73	6.8E-30	65.8	-29.9	100	97
xtr-mir-133c	86	24	49536969	86	7.18E-38	76.7	-40.5	100	98
xtr-mir-133d	76	7	69258656	71	6.74E-5	59.2	-27.6	95	78
xtr-mir-133b	75	Un	73267766	71	2.25E-26	59.2	-31.2	100	97
xtr-mir-133a	86	7	69258642	76	1.1E-31	63.2	-29.9	100	97
gga-mir-133a-1	87	7	69258642	87	3.05E-38	71.3	-40.6	100	98
gga-mir-133b	84	Un	73267760	73	9.86E-23	71.2	-37.2	100	93
gga-mir-133a-2	96	24	49536965	91	1.43E-45	76.9	-40.8	100	100
gga-mir-133c	79	24	49536983	70	4.44E-8	65.7	-28.2	100	84
mdo-mir-133a	87	7	69258642	87	7.43E-36	71.3	-40.6	100	97
age-mir-133a	88	7	69258642	87	5.2E-43	71.3	-40.6	100	100
lla-mir-133a	88	7	69258642	87	5.2E-43	71.3	-40.6	100	100
sla-mir-133a	88	7	69258642	87	5.2E-43	71.3	-40.6	100	100
mne-mir-133a	88	7	69258642	87	5.2E-43	71.3	-40.6	100	100
ggo-mir-133a	88	7	69258642	87	5.2E-43	71.3	-40.6	100	100
hsa-mir-133a-1	88	7	69258642	87	5.2E-43	71.3	-40.6	100	100
hsa-mir-133a-2	102	24	49536962	101	5.86E-42	73.3	-44	100	96
hsa-mir-133b	119	Un	73267734	111	3.36E-51	64.9	-56.1	100	96
ppa-mir-133a	88	7	69258642	87	5.2E-43	71.3	-40.6	100	100
ptr-mir-133a	88	7	69258642	87	5.2E-43	71.3	-40.6	100	100
mmu-mir-133a-1	68	7	69258651	70	2E-29	71.4	-33.1	81	99
mmu-mir-133b	119	Un	73267745	108	1.23E-44	66.7	-57.3	100	94
rno-mir-133a	87	7	69258642	87	1.25E-40	71.3	-40.6	100	99
rno-mir-133b	84	Un	73267751	84	3.12E-41	73.8	-40.3	100	100
dre-mir-133a-2	84	24	49536969	84	1.09E-36	78.6	-40.2	81	98
dre-mir-133a-1	99	7	69258642	88	2.17E-36	70.5	-40.6	82	97
dre-mir-133b	84	Un	73267765	71	1.38E-12	59.2	-31.2	95	89
dre-mir-133c	91	Un	73267765	71	5.49E-6	59.2	-31.2	95	81
fru-mir-133	88	24	49536968	88	1.15E-36	75	-40.6	81	97
xtr-let-7b	82	10	8769482	73	2.53E-4	65.8	-31.2	91	90
xtr-let-7c	94	31	16269054	94	6.66E-38	74.5	-42.4	100	96
xtr-let-7g	84	20	40496650	82	1.05E-18	80.5	-38.6	95	89
xtr-let-7a	89	5	15057796	78	1.67E-18	69.2	-31.6	100	90
xtr-let-7e-2	93	10	23089096	91	3.43E-16	72.5	-47.2	95	87
gga-let-7a-3	76	5	15057802	71	7.38E-5	62	-22	100	74
gga-let-7c	84	31	16269059	84	1.52E-41	73.8	-32.6	100	100
gga-let-7g	83	20	40496649	83	8.61E-41	79.5	-38.8	100	100
gga-let-7a-1	90	5	15057802	71	8.98E-5	62	-22	100	74
gga-let-7a-2	72	5	15057798	72	2.35E-29	69.4	-25.1	100	97
mdo-let-7a-2	73	5	15057798	73	1.02E-34	68.5	-25.2	100	100
mdo-let-7g	83	20	40496649	83	8.61E-41	79.5	-38.8	100	100
mdo-let-7f-1	87	1	100972833	87	7.56E-43	78.2	-41.2	100	100
hsa-let-7a-2	72	5	15057798	72	3.96E-34	69.4	-25.1	100	100
hsa-let-7a-3	74	5	15057802	71	7.14E-5	62	-22	100	70
hsa-let-7c	84	31	16269059	84	1.52E-41	73.8	-32.6	100	100
hsa-let-7f-1	87	1	100972833	87	7.56E-43	78.2	-41.2	100	100
hsa-let-7g	84	20	40496649	84	2.21E-41	78.6	-40.5	100	100
mmu-let-7g	88	20	40496647	88	9.6E-44	79.5	-40.8	100	100
mmu-let-7a-2	96	5	15057786	96	1.58E-43	66.7	-39.3	100	98
mmu-let-7b	85	10	23089112	71	1.63E-2	67.6	-27.6	91	72
mmu-let-7c-1	94	31	16269054	94	1.89E-47	74.5	-42.4	100	100
rno-let-7a-2	96	5	15057788	94	3.58E-35	66	-38.8	100	95
rno-let-7b	85	10	23089112	70	4.13E-3	68.6	-27.6	91	72
rno-let-7c-1	94	31	16269054	94	1.89E-47	74.5	-42.4	100	100
bta-let-7g	83	20	40496649	83	8.61E-41	79.5	-38.8	100	100
bta-let-7f-1	87	1	100972833	87	7.56E-43	78.2	-41.2	100	100
ssc-let-7c	94	31	16269054	94	4.6E-45	74.5	-42.4	100	99
dre-let-7a-1	89	5	15057802	71	8.86E-5	62	-22	100	79
dre-let-7a-2	84	5	15057795	74	2.65E-23	64.9	-23.7	100	93
dre-let-7a-3	107	5	15057802	71	1.11E-4	62	-22	100	68
dre-let-7a-4	93	5	15057802	70	1.9E-24	62.9	-22	100	94
dre-let-7a-6	129	5	15057802	71	1.38E-4	62	-22	100	69
dre-let-7b	94	1	100972833	81	3.28E-5	74.1	-37.9	86	81
dre-let-7c-1	107	31	16269054	89	4.45E-30	69.7	-32.6	100	93
dre-let-7c-2	92	31	16269055	92	1.47E-29	76.1	-41.2	100	92
dre-let-7d-1	97	31	16269065	71	3.05E-9	70.4	-22.5	95	81
dre-let-7d-2	88	31	16269065	71	2.71E-9	70.4	-22.5	95	82
dre-let-7g-1	96	20	40496653	70	4.05E-3	68.6	-22.2	95	71
dre-let-7g-2	97	5	15057802	71	2.4E-2	62	-22	95	76
dre-let-7h	114	1	100972837	77	6.44E-4	77.9	-37.9	82	73
fru-let-7a-3	96	5	15057800	71	9.72E-5	62	-22	100	61
fru-let-7i	84	10	8769482	74	4.38E-9	64.9	-32.9	100	97
fru-let-7a-2	76	5	15057802	71	7.38E-5	62	-22	100	75
fru-let-7d	96	31	16269065	71	7.33E-7	70.4	-22.5	95	79
fru-let-7b	84	1	100972834	80	1.13E-4	75	-37.9	86	82
fru-let-7a-1	74	5	15057797	72	2.1E-17	66.7	-23.7	100	90
fru-let-7g	79	5	15057802	71	1.89E-2	62	-22	95	79
tni-let-7a-3	96	5	15057800	71	9.72E-5	62	-22	100	60
tni-let-7i	84	10	8769482	74	4.38E-9	64.9	-32.9	100	97
tni-let-7a-2	84	5	15057802	71	8.37E-5	62	-22	100	75
tni-let-7d	96	31	16269065	71	7.33E-7	70.4	-22.5	95	79
tni-let-7b	84	1	100972834	80	1.13E-4	75	-37.9	86	82
tni-let-7a-1	74	5	15057797	72	2.1E-17	66.7	-23.7	100	90
tni-let-7g	79	5	15057802	71	1.89E-2	62	-22	95	79
xtr-mir-1a-2	71	24	49527545	71	4.18E-14	67.6	-24.2	100	91
xtr-mir-1a-1	84	7	69255531	71	2.71E-32	70.4	-24.4	100	100
gga-mir-1a-2	85	7	69255522	85	1.13E-34	75.3	-35.6	100	96
gga-mir-1a-1	71	24	49527545	71	1.14E-20	67.6	-24.2	100	94
gga-mir-1b	64	24	49527545	70	3.26E-5	68.6	-24.2	95	82
mdo-mir-1	86	7	69255522	84	3.12E-41	76.2	-35.2	100	100
hsa-mir-1-2	85	7	69255522	85	7.78E-42	75.3	-35.6	100	100
hsa-mir-1-1	71	24	49527539	71	5.04E-29	78.9	-26.5	100	97
ppa-mir-1	85	7	69255522	85	7.78E-42	75.3	-35.6	100	100
mmu-mir-1-1	77	24	49527536	76	1.41E-29	81.6	-29.8	100	96
mmu-mir-1-2	72	7	69255528	71	2.07E-26	73.2	-25.2	100	96
dre-mir-1-2	87	7	69255533	70	3.8E-19	65.7	-22.5	100	93
dre-mir-1-1	106	24	49527545	71	2.7E-13	67.6	-24.2	100	87
fru-mir-1	76	7	69255533	71	3.09E-16	64.8	-22.5	100	91
tni-mir-1	92	7	69255533	70	4.07E-19	65.7	-22.5	100	93
xtr-mir-7-1	108	1	78565642	108	6.07E-41	83.3	-45.1	100	94
xtr-mir-7-3	88	1	78565662	70	1.24E-7	80	-27.4	100	74
xtr-mir-7-2	103	1	78565662	70	2.34E-6	80	-27.4	100	75
gga-mir-7-2	99	3	54663963	70	1.08E-7	60	-23.9	100	79
gga-mir-7-3	95	1	78565649	77	2.21E-9	67.5	-24.6	100	82
gga-mir-7-1	109	1	78565642	109	2.61E-46	82.6	-45.1	100	96
gga-mir-7b-1	110	1	78565648	103	1.51E-38	75.7	-41.7	90	95
gga-mir-7b-2	110	1	78565648	103	8.98E-34	75.7	-41.7	90	93
lla-mir-7	110	1	78565642	109	1.82E-53	82.6	-45.1	100	99
sla-mir-7	110	1	78565642	109	1.08E-48	82.6	-45.1	100	97
mne-mir-7-1	110	1	78565642	109	4.44E-51	82.6	-45.1	100	98
ggo-mir-7-1	110	1	78565642	109	1.82E-53	82.6	-45.1	100	99
ggo-mir-7-3	110	20	57938048	102	2.84E-35	56.9	-25.9	100	92
hsa-mir-7-1	110	1	78565642	109	1.82E-53	82.6	-45.1	100	99
hsa-mir-7-3	110	20	57938058	86	1.08E-31	62.8	-26.8	100	94
ppa-mir-7-1	110	1	78565642	109	1.82E-53	82.6	-45.1	100	99
ppa-mir-7-3	110	20	57938058	86	1.08E-31	62.8	-26.8	100	94
ptr-mir-7	110	20	57938058	86	1.08E-31	62.8	-26.8	100	94
ppy-mir-7-1	110	1	78565642	109	1.82E-53	82.6	-45.1	100	99
mmu-mir-7-1	108	1	78565642	98	1.59E-44	79.6	-41.1	100	98
mmu-mir-7-2	97	3	54663965	71	3.33E-26	59.2	-23.1	100	96
rno-mir-7-1	97	1	78565646	94	8.33E-40	83	-41.1	100	97
rno-mir-7-2	95	3	54663963	71	1.86E-18	59.2	-23.9	100	92
ssc-mir-7	109	1	78565642	109	7.39E-56	82.6	-45.1	100	100
dre-mir-7b	104	1	78565657	82	3.99E-11	73.2	-29.1	95	85
dre-mir-7a-2	97	3	54663965	70	1.64E-6	60	-23.1	100	74
dre-mir-7a-3	120	1	78565663	70	4.38E-5	77.1	-26.5	100	70
fru-mir-7	91	1	78565659	71	1.44E-16	81.7	-29.1	100	90
tni-mir-7	65	1	78565662	71	5.27E-6	78.9	-27.4	100	78
xtr-mir-9a-1	88	7	44477942	88	1.13E-31	75	-41.7	100	94
xtr-mir-9a-2	85	3	22881827	78	3.17E-35	69.2	-30	100	99
xtr-mir-9b	74	3	55272215	70	1.86E-5	71.4	-30.4	86	83
xtr-mir-9-3	76	3	55272215	70	1.43E-18	71.4	-30.4	90	91
gga-mir-9-2	87	3	22881819	87	3.39E-38	75.9	-39.9	100	98
gga-mir-9-1	88	3	22881834	71	3.98E-13	59.2	-25.8	100	86
mdo-mir-9-2	87	3	22881819	87	5.7E-43	75.9	-39.9	100	100
mdo-mir-9-1	90	3	55272208	85	1.95E-27	72.9	-36.3	100	93
age-mir-9	87	3	22881819	87	1.39E-40	75.9	-39.9	100	99
lla-mir-9	87	3	22881819	87	1.39E-40	75.9	-39.9	100	99
mne-mir-9	87	3	22881819	87	1.39E-40	75.9	-39.9	100	99
ggo-mir-9	87	3	22881819	87	1.39E-40	75.9	-39.9	100	99
hsa-mir-9-1	89	7	44477941	89	3.38E-44	74.2	-42	100	100
hsa-mir-9-2	87	3	22881819	87	1.39E-40	75.9	-39.9	100	99
hsa-mir-9-3	90	3	55272207	90	2.35E-42	77.8	-41.1	100	99
ptr-mir-9	87	3	22881819	87	1.39E-40	75.9	-39.9	100	99
mmu-mir-9-2	72	3	22881827	72	4.08E-34	75	-28.8	100	100
mmu-mir-9-1	89	7	44477941	89	3.38E-44	74.2	-42	100	100
mmu-mir-9-3	90	3	55272207	90	9.64E-45	77.8	-41.1	100	100
rno-mir-9-1	89	7	44477941	89	3.38E-44	74.2	-42	100	100
rno-mir-9-3	90	3	55272207	88	1.51E-43	79.5	-39.4	100	100
rno-mir-9-2	87	3	22881819	87	1.39E-40	75.9	-39.9	100	99
ssc-mir-9-1	89	7	44477941	89	3.38E-44	74.2	-42	100	100
ssc-mir-9-2	87	3	22881819	87	1.39E-40	75.9	-39.9	100	99
dre-mir-9-1	87	7	44477942	77	9.99E-23	67.5	-27.6	100	92
dre-mir-9-4	87	3	22881834	70	5.9E-9	60	-25.8	100	84
dre-mir-9-3	101	3	55272215	74	3.01E-14	78.4	-33.4	90	89
dre-mir-9-5	87	3	22881819	81	1.87E-27	69.1	-30.8	100	94
dre-mir-9-6	88	3	22881826	73	2.64E-17	74	-29	100	91
dre-mir-9-7	84	3	55272215	70	8.81E-8	71.4	-30.4	90	83
fru-mir-9-1	87	7	44477942	77	2.44E-20	67.5	-27.6	100	91
fru-mir-9-2	72	3	22881827	72	1.44E-24	75	-28.8	100	94
fru-mir-9-4	85	3	22881826	74	5.73E-9	75.7	-30.4	100	85
fru-mir-9-3	82	3	55272215	74	1.57E-18	78.4	-33.4	90	91
tni-mir-9-1	95	7	44477942	77	2.68E-20	67.5	-27.6	100	91
tni-mir-9-2	72	3	22881827	72	1.44E-24	75	-28.8	100	94
tni-mir-9-4	85	3	22881826	74	5.73E-9	75.7	-30.4	100	85
tni-mir-9-3	82	3	55272215	74	1.57E-18	78.4	-33.4	90	91
xtr-mir-10a	100	36	22985951	71	5.94E-4	56.3	-23	96	72
xtr-mir-10b	88	36	22985936	90	2.61E-24	75.6	-36.3	100	91
xtr-mir-10c	71	36	22985952	70	1.54E-3	57.1	-23	95	77
gga-mir-10b	110	36	22985937	98	1.08E-42	69.4	-36.3	100	97
mdo-mir-10a	90	9	28168893	90	6.65E-45	68.9	-32.3	100	100
mdo-mir-10b	111	36	22985937	98	4.48E-45	69.4	-36.3	100	98
age-mir-10a	110	36	22985947	70	1.08E-5	74.3	-25.1	96	79
sla-mir-10a	110	36	22985947	70	1.08E-5	74.3	-25.1	96	79
mne-mir-10b	109	36	22985928	107	1.87E-50	72.9	-41.2	100	98
ggo-mir-10a	110	36	22985947	70	1.08E-5	74.3	-25.1	96	79
ggo-mir-10b	110	36	22985934	101	2.95E-49	67.3	-36.3	100	99
hsa-mir-10a	110	36	22985947	70	1.08E-5	74.3	-25.1	96	79
hsa-mir-10b	110	36	22985928	107	4.6E-48	72.9	-41.2	100	97
ppa-mir-10a	110	36	22985947	70	1.08E-5	74.3	-25.1	96	79
ppa-mir-10b	110	36	22985928	107	4.6E-48	72.9	-41.2	100	97
mmu-mir-10b	68	36	22985947	70	8.04E-30	74.3	-25.1	100	99
mmu-mir-10a	110	36	22985947	70	1.08E-5	74.3	-25.1	96	79
rno-mir-10a	110	36	22985947	70	1.08E-5	74.3	-25.1	96	79
rno-mir-10b	109	36	22985934	101	2.92E-49	67.3	-36.3	100	99
bta-mir-10a	109	36	22985947	70	1.07E-5	74.3	-25.1	96	77
bta-mir-10b	99	36	22985937	94	9.55E-43	72.3	-36.3	100	98
dre-mir-10a	99	36	22985943	71	9.87E-9	70.4	-23.4	95	80
dre-mir-10b-1	78	36	22985942	78	3.14E-14	74.4	-29.9	100	87
dre-mir-10b-2	92	36	22985942	71	9.04E-9	56.3	-23	100	78
dre-mir-10c	95	9	28168897	76	1.15E-9	63.2	-24.4	95	84
dre-mir-10d-1	118	36	22985942	89	1.26E-11	65.2	-29.9	96	84
dre-mir-10d-2	118	36	22985942	89	1.26E-11	65.2	-29.9	96	84
fru-mir-10b-1	70	36	22985946	70	1.12E-16	77.1	-25.6	100	90
fru-mir-10b-2	84	36	22985939	71	3.32E-11	56.3	-23	100	80
fru-mir-10c	102	9	28168905	78	7.69E-8	59	-22.9	95	79
fru-mir-10d	112	36	22985942	70	7.05E-7	57.1	-23	96	80
tni-mir-10b-2	70	36	22985946	70	2.74E-14	77.1	-25.6	100	89
tni-mir-10b-1	83	36	22985939	71	3.27E-11	56.3	-23	100	80
tni-mir-10c	108	9	28168905	78	8.23E-8	59	-22.9	95	80
tni-mir-10d	120	36	22985942	70	7.63E-7	57.1	-23	96	80
xtr-mir-15a	83	22	4786464	76	1.01E-12	55.3	-24.9	100	87
gga-mir-15a	83	22	4786469	71	3.2E-31	59.2	-24.9	100	99
gga-mir-15b	91	34	29469891	91	6.11E-29	65.9	-29.8	95	92
mdo-mir-15a	83	22	4786457	83	1.31E-33	62.7	-30.1	100	96
age-mir-15b	98	34	29469891	97	3.43E-49	70.1	-32.5	100	100
age-mir-15a	83	22	4786457	83	9.05E-41	62.7	-30.1	100	100
lla-mir-15b	98	34	29469891	97	3.43E-49	70.1	-32.5	100	100
lla-mir-15a	83	22	4786457	83	9.05E-41	62.7	-30.1	100	100
sla-mir-15a	83	22	4786457	83	9.05E-41	62.7	-30.1	100	100
mml-mir-15b	98	34	29469891	97	3.43E-49	70.1	-32.5	100	100
mml-mir-15a	83	22	4786457	83	9.05E-41	62.7	-30.1	100	100
mne-mir-15b	98	34	29469891	97	3.43E-49	70.1	-32.5	100	100
mne-mir-15a	83	22	4786457	83	9.05E-41	62.7	-30.1	100	100
ggo-mir-15b	98	34	29469891	97	8.36E-47	70.1	-32.5	100	99
ggo-mir-15a	83	22	4786457	83	9.05E-41	62.7	-30.1	100	100
hsa-mir-15a	83	22	4786457	83	9.05E-41	62.7	-30.1	100	100
hsa-mir-15b	98	34	29469891	97	8.36E-47	70.1	-32.5	100	99
ppa-mir-15b	98	34	29469891	97	8.36E-47	70.1	-32.5	100	99
ppa-mir-15a	83	22	4786457	83	9.05E-41	62.7	-30.1	100	100
ptr-mir-15b	98	34	29469891	97	8.36E-47	70.1	-32.5	100	99
ptr-mir-15a	83	22	4786457	83	9.05E-41	62.7	-30.1	100	100
ppy-mir-15b	98	34	29469891	97	8.36E-47	70.1	-32.5	100	99
ppy-mir-15a	83	22	4786457	83	9.05E-41	62.7	-30.1	100	100
lca-mir-15a	83	22	4786457	83	9.05E-41	62.7	-30.1	100	100
rno-mir-15b	98	34	29469896	92	3.3E-46	65.2	-29.6	100	100
bta-mir-15b	98	34	29469891	97	8.36E-47	70.1	-32.5	100	99
dre-mir-15a-1	84	22	4786469	71	1.43E-2	59.2	-24.9	95	75
dre-mir-15a-2	102	22	4786469	70	4.57E-3	60	-24.9	95	76
dre-mir-15b	134	34	29469906	71	2.82E-4	64.8	-21.8	91	71
xtr-mir-16a	82	22	4786599	73	3.64E-6	60.3	-22.4	95	77
xtr-mir-16b	84	22	4786607	71	9.15E-4	67.6	-25.4	100	71
gga-mir-16-1	84	22	4786610	71	1.72E-17	64.8	-24	95	90
gga-mir-16-2	94	34	29470039	86	9.56E-25	58.1	-36.3	86	91
mdo-mir-16	90	22	4786597	90	9.63E-38	73.3	-37.6	100	97
age-mir-16	89	22	4786597	87	4.04E-43	71.3	-32.9	100	100
lla-mir-16	89	22	4786597	89	6.31E-42	74.2	-36.8	100	99
sla-mir-16	89	22	4786597	87	4.04E-43	71.3	-32.9	100	100
mml-mir-16	89	22	4786597	87	4.04E-43	71.3	-32.9	100	100
mne-mir-16	89	22	4786597	87	4.04E-43	71.3	-32.9	100	100
ggo-mir-16	89	22	4786597	87	4.04E-43	71.3	-32.9	100	100
hsa-mir-16-1	89	22	4786597	87	4.04E-43	71.3	-32.9	100	100
hsa-mir-16-2	81	34	29470044	81	8.27E-28	61.7	-34.6	81	94
ppa-mir-16	89	22	4786597	87	4.04E-43	71.3	-32.9	100	100
ptr-mir-16	89	22	4786597	87	4.04E-43	71.3	-32.9	100	100
ppy-mir-16	89	22	4786597	87	4.04E-43	71.3	-32.9	100	100
mmu-mir-16-1	93	22	4786595	91	6.18E-36	72.5	-36.8	100	96
mmu-mir-16-2	95	34	29470041	87	4.44E-36	71.3	-37.5	100	97
rno-mir-16	95	34	29470039	89	1.17E-39	69.7	-38	100	98
bta-mir-16	93	34	29470039	89	2.77E-37	69.7	-38	100	97
dre-mir-16a	87	22	4786607	71	9.55E-4	67.6	-25.4	95	69
fru-mir-16	89	22	4786610	71	6.29E-5	64.8	-24	95	79
tni-mir-16	72	22	4786610	71	4.83E-5	64.8	-24	95	79
xtr-mir-17	87	22	45426506	71	2.81E-16	73.2	-27.6	100	90
gga-mir-17	85	22	45426499	84	3.05E-25	73.8	-34.3	100	93
mdo-mir-17	85	22	45426499	84	2.11E-32	73.8	-34.3	100	96
age-mir-17	84	22	45426499	84	2.32E-41	73.8	-34.3	100	100
lla-mir-17	84	22	45426499	84	2.32E-41	73.8	-34.3	100	100
sla-mir-17	84	22	45426499	84	2.32E-41	73.8	-34.3	100	100
mml-mir-17	84	22	45426499	84	2.32E-41	73.8	-34.3	100	100
mne-mir-17	84	22	45426499	84	2.32E-41	73.8	-34.3	100	100
ggo-mir-17	84	22	45426499	84	2.32E-41	73.8	-34.3	100	100
hsa-mir-17	84	22	45426499	84	2.32E-41	73.8	-34.3	100	100
ppa-mir-17	84	22	45426499	84	2.32E-41	73.8	-34.3	100	100
ptr-mir-17	84	22	45426499	84	2.32E-41	73.8	-34.3	100	100
ppy-mir-17	84	22	45426499	84	5.66E-39	73.8	-34.3	100	99
lca-mir-17	84	22	45426499	84	2.32E-41	73.8	-34.3	100	100
mmu-mir-17	84	22	45426499	84	3.37E-34	73.8	-34.3	100	96
rno-mir-17	84	22	45426499	76	4.88E-27	65.8	-25.9	100	95
bta-mir-17	84	22	45426499	84	2.32E-41	73.8	-34.3	100	100
dre-mir-17a-1	138	22	45426509	70	2.74E-8	65.7	-24.3	100	87
dre-mir-17a-2	83	22	45426509	71	2.37E-7	64.8	-24.3	100	83
fru-mir-17-1	86	22	45426512	71	6.26E-8	56.3	-22.7	100	84
fru-mir-17-2	82	22	45426509	70	1.55E-11	65.7	-24.3	100	87
tni-mir-17-1	86	22	45426512	70	1.53E-5	57.1	-22.7	100	85
tni-mir-17-2	82	22	45426509	70	3.78E-9	65.7	-24.3	100	87
xtr-mir-23a-2	83	20	51621738	75	3.52E-6	66.7	-37.5	100	72
xtr-mir-23a-1	78	20	51621738	76	8.24E-7	65.8	-37.5	100	73
xtr-mir-23b	88	1	74734961	78	6.36E-28	69.2	-31.1	100	95
gga-mir-23b	86	1	74734970	71	5.96E-25	59.2	-22.5	100	94
mdo-mir-23a	73	20	51621743	70	3.61E-21	77.1	-32.2	100	93
mdo-mir-23b	74	1	74734967	71	5.3E-31	64.8	-26.3	100	99
age-mir-23a	73	20	51621740	73	1.66E-32	68.5	-35.8	100	99
sla-mir-23a	73	20	51621740	73	1.66E-32	68.5	-35.8	100	99
mml-mir-23a	73	20	51621740	73	1.66E-32	68.5	-35.8	100	99
mne-mir-23a	73	20	51621740	73	1.66E-32	68.5	-35.8	100	99
ggo-mir-23a	73	20	51621740	73	1.66E-32	68.5	-35.8	100	99
hsa-mir-23a	73	20	51621740	73	1.66E-32	68.5	-35.8	100	99
hsa-mir-23b	97	1	74734957	88	1.3E-38	65.9	-31.8	100	98
ppa-mir-23b	97	1	74734957	88	1.3E-38	65.9	-31.8	100	98
ppa-mir-23a	73	20	51621740	73	1.66E-32	68.5	-35.8	100	99
ptr-mir-23b	97	1	74734957	88	1.3E-38	65.9	-31.8	100	98
ptr-mir-23a	73	20	51621740	73	1.66E-32	68.5	-35.8	100	99
ppy-mir-23b	97	1	74734957	88	1.3E-38	65.9	-31.8	100	98
ppy-mir-23a	73	20	51621740	73	1.66E-32	68.5	-35.8	100	99
lca-mir-23a	73	20	51621740	73	4.04E-30	68.5	-35.8	100	97
mmu-mir-23b	74	1	74734967	71	5.3E-31	64.8	-26.3	100	99
mmu-mir-23a	75	20	51621743	71	1.59E-26	76.1	-32.2	100	96
rno-mir-23a	75	20	51621740	74	2.58E-28	67.6	-35.8	100	96
rno-mir-23b	97	1	74734957	87	5.14E-38	66.7	-31.8	100	98
bta-mir-23a	73	20	51621740	73	6.8E-35	79.5	-34	100	100
bta-mir-23b	60	1	74734970	60	6.16E-27	66.7	-21.9	100	100
ssc-mir-23a	70	20	51621743	70	9.68E-31	77.1	-32.2	100	99
dre-mir-23a-1	89	20	51621740	74	1.51E-5	67.6	-35.8	100	64
dre-mir-23a-2	98	1	74734971	71	3.32E-2	59.2	-22	95	72
dre-mir-23a-3	78	20	51621738	75	2.09E-7	66.7	-37.5	100	71
dre-mir-23b	81	1	74734971	70	2.72E-5	60	-22	100	86
fru-mir-23a-2	77	20	51621738	75	2.05E-7	66.7	-37.5	100	70
fru-mir-23b	73	1	74734970	70	2.77E-17	60	-22.5	100	91
fru-mir-23a-1	88	20	51621748	70	1.49E-5	65.7	-26.2	100	70
fru-mir-23a-3	80	20	51621739	74	1.33E-5	67.6	-37.5	100	69
tni-mir-23a-2	76	20	51621738	75	2.02E-7	66.7	-37.5	100	70
tni-mir-23b	73	1	74734970	70	6.74E-15	60	-22.5	100	90
tni-mir-23a-1	88	20	51621748	70	1.49E-5	65.7	-26.2	100	70
tni-mir-23a-3	81	20	51621739	74	1.35E-5	67.6	-37.5	100	67
xtr-mir-26-1	85	23	10757550	70	8.29E-7	74.3	-30.4	100	70
xtr-mir-26-2	80	23	10757554	70	1.2E-5	68.6	-27.3	100	71
gga-mir-26a	77	23	10757553	71	2.9E-6	67.6	-27.4	100	80
lla-mir-26a	77	23	10757547	77	6.57E-35	75.3	-33.7	100	99
mml-mir-26a	77	23	10757547	77	6.57E-35	75.3	-33.7	100	99
mne-mir-26a	77	23	10757547	77	1.6E-32	75.3	-33.7	100	97
ggo-mir-26a	77	23	10757547	77	6.57E-35	75.3	-33.7	100	99
hsa-mir-26a-1	77	23	10757547	77	6.57E-35	75.3	-33.7	100	99
hsa-mir-26b	77	37	28054009	77	4.02E-35	75.3	-37.4	100	99
hsa-mir-26a-2	84	23	10757554	70	1.28E-5	68.6	-27.3	100	75
ppa-mir-26a	77	23	10757547	77	6.57E-35	75.3	-33.7	100	99
ptr-mir-26a	77	23	10757547	77	6.57E-35	75.3	-33.7	100	99
ppy-mir-26a	77	23	10757547	77	6.57E-35	75.3	-33.7	100	99
mmu-mir-26b	85	37	28054006	80	1.11E-32	72.5	-37.7	100	98
mmu-mir-26a-2	84	23	10757552	71	3.23E-6	73.2	-27.8	100	78
rno-mir-26b	85	37	28054006	80	1.11E-32	72.5	-37.7	100	98
bta-mir-26a	84	23	10757554	70	1.28E-5	68.6	-27.3	100	75
bta-mir-26b	85	37	28054006	85	7.66E-40	72.9	-41.1	100	99
ssc-mir-26a	84	23	10757554	70	1.28E-5	68.6	-27.3	100	75
dre-mir-26a-1	78	23	10757548	70	7.45E-7	68.6	-27.4	100	74
dre-mir-26a-2	128	23	10757553	71	5.32E-6	67.6	-27.4	100	75
dre-mir-26a-3	137	23	10757553	71	8.89E-5	67.6	-27.4	100	76
dre-mir-26b	97	10	4863485	70	7.86E-5	62.9	-28.9	95	84
fru-mir-26	88	23	10757549	70	8.65E-7	68.6	-27.4	100	74
tni-mir-26	96	23	10757549	70	9.61E-7	68.6	-27.4	100	74
xtr-mir-27a	76	20	51621968	71	4.92E-5	62	-29.2	100	80
xtr-mir-27b	96	1	74734727	80	4.53E-29	72.5	-40.9	100	95
xtr-mir-27c-1	82	20	51621970	70	2.14E-4	57.1	-26.2	95	70
xtr-mir-27c-2	82	20	51621970	70	2.14E-4	57.1	-26.2	95	70
gga-mir-27b	97	1	74734722	97	1.96E-34	76.3	-50.4	100	94
mdo-mir-27a	86	20	51621966	72	1.51E-8	66.7	-32	100	86
mdo-mir-27b	97	1	74734724	95	3.05E-33	75.8	-48.5	100	94
age-mir-27a	78	20	51621966	72	1.03E-24	66.7	-32	100	94
sla-mir-27a	78	20	51621966	72	1.03E-24	66.7	-32	100	94
mml-mir-27a	78	20	51621966	72	7.12E-32	66.7	-32	100	99
mne-mir-27a	79	20	51621966	70	2.75E-28	68.6	-31.8	100	99
ggo-mir-27a	78	20	51621966	72	7.12E-32	66.7	-32	100	99
hsa-mir-27a	78	20	51621966	72	7.12E-32	66.7	-32	100	99
hsa-mir-27b	97	1	74734722	85	3.29E-39	68.2	-40.9	100	99
ppa-mir-27a	78	20	51621966	72	7.12E-32	66.7	-32	100	99
ptr-mir-27a	78	20	51621966	72	7.12E-32	66.7	-32	100	99
ppy-mir-27a	78	20	51621966	72	1.74E-29	66.7	-32	100	97
lca-mir-27a	78	20	51621966	74	2.71E-28	64.9	-32	100	96
mmu-mir-27b	73	1	74734734	73	3.34E-32	79.5	-40.2	100	99
mmu-mir-27a	87	20	51621958	79	1.18E-24	65.8	-37.6	100	94
rno-mir-27b	97	1	74734722	85	3.29E-39	68.2	-40.9	100	99
rno-mir-27a	87	20	51621958	79	2.88E-22	65.8	-37.6	100	93
bta-mir-27a	78	20	51621958	79	6.86E-29	65.8	-37.6	100	96
bta-mir-27b	97	1	74734722	97	2.27E-46	76.3	-50.4	100	99
ssc-mir-27a	82	20	51621958	79	2.99E-31	65.8	-37.6	100	97
dre-mir-27a	131	20	51621968	71	9.35E-5	62	-29.2	100	70
dre-mir-27b	91	1	74734727	80	5.71E-16	72.5	-40.9	100	89
dre-mir-27d	89	1	74734726	75	7.75E-6	61.3	-25.7	95	84
dre-mir-27e	106	1	74734739	70	9.23E-3	68.6	-27.8	95	72
fru-mir-27b	74	1	74734733	71	4.92E-25	73.2	-33.1	100	96
fru-mir-27e	100	1	74734739	71	2.18E-3	67.6	-27.8	95	77
fru-mir-27c	78	1	74734738	71	2.5E-2	70.4	-31	95	71
tni-mir-27b	74	1	74734733	71	4.92E-25	73.2	-33.1	100	96
tni-mir-27e	83	1	74734739	71	1.73E-3	67.6	-27.8	95	79
tni-mir-27c	76	1	74734738	71	2.42E-2	70.4	-31	95	71
xtr-mir-29d	75	14	9136801	70	1.38E-11	62.9	-24.2	95	87
xtr-mir-29b	80	7	9606844	76	5.15E-15	57.9	-24.2	100	88
xtr-mir-29a	87	14	9137188	73	2.79E-16	63	-26	95	90
xtr-mir-29c	90	7	9542976	78	5.74E-12	66.7	-27.6	91	86
gga-mir-29a	89	14	9137184	83	3.46E-31	55.4	-26	95	95
gga-mir-29b-1	81	14	9136801	76	1.9E-29	73.7	-30	100	96
gga-mir-29c	89	7	9542970	87	7.36E-33	78.2	-35.1	100	96
gga-mir-29b-2	80	7	9606844	79	9.7E-29	73.4	-28.1	100	96
mdo-mir-29b	86	14	9136795	82	5.37E-33	68.3	-30	100	96
mdo-mir-29a	64	14	9137191	70	8.33E-25	65.7	-25.6	95	97
age-mir-29a	64	14	9137191	64	1.4E-29	71.9	-24.9	100	100
age-mir-29b	81	14	9136799	81	1.36E-39	76.5	-34	100	100
lla-mir-29a	64	14	9137191	64	1.4E-29	71.9	-24.9	100	100
lla-mir-29b	81	14	9136799	81	1.36E-39	76.5	-34	100	100
sla-mir-29a	64	14	9137191	64	1.4E-29	71.9	-24.9	100	100
sla-mir-29b	81	7	9606844	81	1.79E-39	76.5	-31.2	100	100
mml-mir-29a	64	14	9137191	64	1.4E-29	71.9	-24.9	100	100
mne-mir-29a	64	14	9137191	64	1.4E-29	71.9	-24.9	100	100
mne-mir-29b	81	7	9606844	81	1.79E-39	76.5	-31.2	100	100
ggo-mir-29a	64	14	9137191	64	1.4E-29	71.9	-24.9	100	100
ggo-mir-29b-1	81	14	9136799	81	1.36E-39	76.5	-34	100	100
ggo-mir-29b-2	81	7	9606844	81	1.79E-39	76.5	-31.2	100	100
hsa-mir-29a	64	14	9137191	64	1.4E-29	71.9	-24.9	100	100
hsa-mir-29b-1	81	14	9136799	81	1.36E-39	76.5	-34	100	100
hsa-mir-29b-2	81	7	9606844	81	1.79E-39	76.5	-31.2	100	100
hsa-mir-29c	88	7	9542970	88	1.32E-43	77.3	-35.4	100	100
ppa-mir-29a	64	14	9137191	64	1.4E-29	71.9	-24.9	100	100
ppa-mir-29b-1	81	14	9136799	81	1.36E-39	76.5	-34	100	100
ppa-mir-29b-2	81	7	9606844	81	1.79E-39	76.5	-31.2	100	100
ptr-mir-29a	64	14	9137191	64	1.4E-29	71.9	-24.9	100	100
ptr-mir-29b-1	81	14	9136799	81	1.36E-39	76.5	-34	100	100
ptr-mir-29b-2	81	7	9606844	81	1.79E-39	76.5	-31.2	100	100
ppy-mir-29a	64	14	9137191	64	1.4E-29	71.9	-24.9	100	100
ppy-mir-29b-1	81	14	9136799	81	1.36E-39	76.5	-34	100	100
ppy-mir-29b-2	81	7	9606844	81	1.79E-39	76.5	-31.2	100	100
mmu-mir-29b-1	71	14	9136803	71	1.07E-33	73.2	-26.4	100	100
mmu-mir-29a	88	14	9137179	88	2.44E-41	61.4	-35.1	100	99
mmu-mir-29c	88	7	9542970	88	1.32E-43	77.3	-35.4	100	100
mmu-mir-29b-2	81	7	9606844	81	1.79E-39	76.5	-31.2	100	100
rno-mir-29b-2	81	7	9606844	81	1.79E-39	76.5	-31.2	100	100
rno-mir-29a	88	14	9137179	88	2.44E-41	61.4	-35.1	100	99
rno-mir-29b-1	81	14	9136799	78	8.39E-38	71.8	-30	100	100
rno-mir-29c	88	7	9542970	88	1.32E-43	77.3	-35.4	100	100
bta-mir-29a	64	14	9137191	64	1.4E-29	71.9	-24.9	100	100
bta-mir-29b	81	7	9606844	81	1.79E-39	76.5	-31.2	100	100
bta-mir-29c	88	7	9542970	88	1.32E-43	77.3	-35.4	100	100
ssc-mir-29b	81	14	9136799	81	3.32E-37	76.5	-34	100	99
ssc-mir-29c	88	7	9542970	88	8.12E-42	77.3	-35.4	100	99
dre-mir-29b-1	83	14	9136809	71	2.35E-7	59.2	-21.8	100	74
dre-mir-29b-2	90	14	9136809	70	2.7E-10	60	-21.8	100	77
dre-mir-29b-3	88	14	9136808	71	6.64E-11	62	-23.9	100	83
dre-mir-29a-2	71	7	9542983	70	2.54E-7	65.7	-24.7	100	86
fru-mir-29a-1	71	14	9137192	70	1.28E-11	62.9	-24.4	95	87
fru-mir-29b-2	74	14	9136809	70	2.11E-10	60	-21.8	100	80
fru-mir-29b-1	77	14	9136808	71	5.62E-11	62	-23.9	100	84
tni-mir-29a-1	72	14	9137192	70	3.19E-9	62.9	-24.4	95	85
tni-mir-29b-2	78	14	9136809	70	2.26E-10	60	-21.8	100	80
tni-mir-29a-2	100	7	9542982	71	5.97E-6	64.8	-25.3	100	75
tni-mir-29b-1	79	14	9136805	74	1.47E-11	67.6	-25	100	86
xtr-mir-30a	71	15	5287190	70	1.25E-5	60	-28.7	95	82
xtr-mir-30b	80	13	33940938	71	5.67E-5	56.3	-24.4	100	71
xtr-mir-30c-1	89	15	5283920	81	4.88E-18	61.7	-28.7	100	88
xtr-mir-30d	81	13	33945196	70	1.51E-8	62.9	-27.8	100	85
xtr-mir-30c-2	78	12	36757486	76	7.84E-23	60.5	-27.6	100	93
xtr-mir-30e	90	15	5287188	71	1.75E-8	64.8	-32.1	100	84
gga-mir-30d	64	13	33945202	70	6.89E-7	68.6	-29.4	100	86
gga-mir-30b	87	13	33940924	78	1.71E-11	61.5	-26.6	100	86
gga-mir-30a	72	15	5287188	70	3.23E-6	65.7	-32.1	95	81
gga-mir-30c-2	72	12	36757488	72	3.02E-28	61.1	-24.2	100	96
gga-mir-30e	96	15	5287178	90	1.41E-21	71.1	-46.6	100	88
gga-mir-30c-1	89	15	5283920	82	8.53E-26	61	-29	100	91
mdo-mir-30a	72	15	5287188	71	1.27E-5	64.8	-32.1	95	80
age-mir-30b	88	13	33940924	84	3.66E-34	59.5	-29.8	100	96
lla-mir-30b	88	13	33940924	84	3.66E-34	59.5	-29.8	100	96
lla-mir-30c	72	12	36757489	72	7.92E-32	61.1	-24.1	100	99
mml-mir-30b	88	13	33940924	87	2.44E-38	71.3	-36.9	100	98
mml-mir-30a	71	15	5287188	70	8.02E-7	65.7	-32.1	95	86
mne-mir-30b	88	13	33940924	87	2.44E-38	71.3	-36.9	100	98
mne-mir-30c	72	12	36757489	72	7.92E-32	61.1	-24.1	100	99
mne-mir-30d	70	13	33945201	71	5.77E-20	70.4	-31.9	100	93
ggo-mir-30b	88	13	33940924	87	2.44E-38	71.3	-36.9	100	98
ggo-mir-30a	71	12	36783483	71	1.26E-33	81.7	-37.3	100	100
ggo-mir-30d	70	13	33945201	71	5.77E-20	70.4	-31.9	100	93
hsa-mir-30a	71	12	36783483	71	1.26E-33	81.7	-37.3	100	100
hsa-mir-30c-2	72	12	36757489	72	7.92E-32	61.1	-24.1	100	99
hsa-mir-30d	70	13	33945201	71	5.77E-20	70.4	-31.9	100	93
hsa-mir-30b	88	13	33940924	87	2.44E-38	71.3	-36.9	100	98
hsa-mir-30c-1	89	15	5283920	89	6.59E-42	67.4	-35.3	100	99
hsa-mir-30e	92	15	5287176	92	2.71E-41	71.7	-51.6	100	98
ppa-mir-30b	88	13	33940924	87	2.44E-38	71.3	-36.9	100	98
ppa-mir-30a	71	12	36783483	71	1.26E-33	81.7	-37.3	100	100
ppa-mir-30d	70	13	33945201	71	5.77E-20	70.4	-31.9	100	93
ptr-mir-30b	88	13	33940924	87	2.44E-38	71.3	-36.9	100	98
ptr-mir-30a	71	12	36783483	71	1.26E-33	81.7	-37.3	100	100
ptr-mir-30c	72	12	36757489	72	7.92E-32	61.1	-24.1	100	99
ptr-mir-30d	70	13	33945201	71	5.77E-20	70.4	-31.9	100	93
ppy-mir-30a	71	12	36783483	71	1.26E-33	81.7	-37.3	100	100
mmu-mir-30a	71	15	5287188	70	8.02E-7	65.7	-32.1	95	86
mmu-mir-30b	96	13	33940924	90	9.21E-26	68.9	-37.1	100	91
mmu-mir-30e	92	15	5287176	92	6.61E-39	71.7	-51.6	100	97
mmu-mir-30c-1	89	15	5283920	81	1.61E-39	61.7	-28.7	100	100
mmu-mir-30d	82	13	33945196	70	2.78E-19	62.9	-27.8	100	93
rno-mir-30c-1	89	15	5283920	81	1.61E-39	61.7	-28.7	100	100
rno-mir-30e	92	15	5287176	92	6.61E-39	71.7	-51.6	100	97
rno-mir-30b	87	13	33940924	84	3.11E-22	59.5	-29.8	100	90
rno-mir-30d	82	13	33945196	70	2.78E-19	62.9	-27.8	100	93
rno-mir-30a	71	15	5287188	70	8.02E-7	65.7	-32.1	95	86
bta-mir-30d	70	13	33945201	71	1.41E-17	70.4	-31.9	100	91
bta-mir-30b	88	13	33940924	79	5.11E-24	63.3	-29.6	100	92
bta-mir-30e	92	15	5287176	92	9.57E-32	71.7	-51.6	100	93
bta-mir-30a	67	15	5287188	71	1.88E-7	64.8	-32.1	96	86
ssc-mir-30c	80	12	36757482	80	6.25E-39	57.5	-28	100	100
dre-mir-30a	89	13	33945201	71	6.46E-5	70.4	-31.9	95	79
dre-mir-30b	88	13	33940938	70	1.61E-5	57.1	-24.4	100	74
dre-mir-30c	79	15	5283924	78	9.18E-7	64.1	-29	100	79
dre-mir-30d	128	13	33945225	85	6.29E-6	68.2	-21.6	100	64
dre-mir-30e-2	80	15	5287190	71	3.83E-9	59.2	-28.7	100	84
fru-mir-30b	90	13	33940938	70	1.66E-5	57.1	-24.4	100	73
fru-mir-30d	98	13	33945203	71	2.98E-7	64.8	-28.4	100	80
fru-mir-30c	78	15	5283925	77	8.7E-4	64.9	-29	95	68
tni-mir-30d	86	13	33945203	71	1.04E-9	64.8	-28.4	100	81
tni-mir-30c	79	15	5283925	77	8.85E-4	64.9	-29	95	69
xtr-mir-34a	96	5	65484404	83	1.76E-15	57.8	-29.3	100	86
gga-mir-34a	109	5	65484383	109	1.91E-46	67.9	-47.7	100	96
mdo-mir-34a	111	5	65484382	111	5.13E-50	70.3	-49.9	100	97
age-mir-34a	111	5	65484382	111	5.13E-50	70.3	-49.9	100	97
lla-mir-34a	111	5	65484382	111	2.11E-52	70.3	-49.9	100	98
sla-mir-34a	111	5	65484382	111	5.13E-50	70.3	-49.9	100	97
mml-mir-34a	110	5	65484383	110	2.91E-42	70.9	-49.1	100	95
mne-mir-34a	110	5	65484383	110	2.91E-42	70.9	-49.1	100	95
ggo-mir-34a	110	5	65484382	111	1.24E-47	70.3	-49.9	100	97
hsa-mir-34a	110	5	65484382	111	1.24E-47	70.3	-49.9	100	97
hsa-mir-34c	77	5	24566980	77	4.48E-37	77.9	-30	100	100
ppa-mir-34a	110	5	65484389	104	7.64E-46	67.3	-44.3	100	98
ptr-mir-34a	110	5	65484382	111	1.24E-47	70.3	-49.9	100	97
ppy-mir-34a	110	5	65484382	111	1.24E-47	70.3	-49.9	100	97
mmu-mir-34c	77	5	24567584	71	1.83E-2	56.3	-24.7	90	70
mmu-mir-34a	102	5	65484389	102	1.58E-37	68.6	-44.3	100	94
rno-mir-34c	77	5	24567584	71	1.83E-2	56.3	-24.7	90	70
rno-mir-34a	102	5	65484389	99	4E-38	62.6	-41.3	100	95
bta-mir-34b	84	5	24567569	84	2.86E-29	73.8	-33.6	86	94
bta-mir-34c	77	5	24567584	71	1.83E-2	56.3	-24.7	90	70
dre-mir-34	98	5	65484405	83	1.16E-16	55.4	-27.3	100	88
dre-mir-34c	84	23	13825762	78	1.23E-2	64.1	-23.1	82	83
xtr-mir-92a-2	73	X	107957529	70	9.87E-8	77.1	-33.8	100	83
xtr-mir-92b	73	7	45311414	71	1.68E-8	67.6	-37.5	100	82
xtr-mir-92a-1	78	22	45427213	70	8.66E-7	68.6	-31.5	100	84
gga-mir-92	78	22	45427203	78	4.13E-21	74.4	-36.2	100	91
mdo-mir-92	78	22	45427203	78	1.69E-23	74.4	-36.2	100	92
age-mir-92-1	78	22	45427203	78	8.06E-38	74.4	-36.2	100	100
age-mir-92-2	75	X	107957525	71	3.24E-26	76.1	-34.8	100	94
lla-mir-92-1	78	22	45427203	78	8.06E-38	74.4	-36.2	100	100
lla-mir-92-2	75	X	107957525	71	3.24E-26	76.1	-34.8	100	94
sla-mir-92-1	78	22	45427203	78	8.06E-38	74.4	-36.2	100	100
sla-mir-92-2	75	X	107957525	71	3.24E-26	76.1	-34.8	100	94
mml-mir-92	78	22	45427203	78	8.06E-38	74.4	-36.2	100	100
mne-mir-92	75	X	107957525	71	3.24E-26	76.1	-34.8	100	94
ggo-mir-92-1	78	22	45427203	78	8.06E-38	74.4	-36.2	100	100
ggo-mir-92-2	75	X	107957525	71	3.24E-26	76.1	-34.8	100	94
hsa-mir-92-1	78	22	45427203	78	8.06E-38	74.4	-36.2	100	100
hsa-mir-92-2	75	X	107957525	71	3.24E-26	76.1	-34.8	100	94
hsa-mir-92b	96	7	45311406	90	5.1E-34	68.9	-55.3	100	97
ppa-mir-92-1	78	22	45427203	78	8.06E-38	74.4	-36.2	100	100
ppa-mir-92-2	75	X	107957525	71	3.24E-26	76.1	-34.8	100	94
ptr-mir-92-1	78	22	45427203	78	8.06E-38	74.4	-36.2	100	100
ptr-mir-92-2	75	X	107957525	71	3.24E-26	76.1	-34.8	100	94
ppy-mir-92-1	78	22	45427203	78	8.06E-38	74.4	-36.2	100	100
ppy-mir-92-2	75	X	107957525	71	3.24E-26	76.1	-34.8	100	94
lca-mir-92-1	78	22	45427203	78	8.06E-38	74.4	-36.2	100	100
lca-mir-92-2	75	X	107957525	75	7.89E-24	80	-36.9	100	93
mmu-mir-92-2	91	X	107957522	85	2.65E-27	72.9	-38.9	100	93
mmu-mir-92-1	80	22	45427203	78	2.83E-25	74.4	-36.2	100	94
rno-mir-92-1	78	22	45427203	78	2.85E-28	74.4	-36.2	100	95
rno-mir-92-2	92	X	107957518	89	1.59E-22	74.2	-41.9	100	90
bta-mir-92	68	X	107957525	71	4.13E-19	76.1	-34.8	100	93
dre-mir-92a-1	85	22	45427201	71	4.1E-12	73.2	-35.4	100	87
dre-mir-92a-2	95	X	107957530	74	2.15E-6	70.3	-30.7	100	71
fru-mir-92-2	63	22	45427214	70	1.02E-5	65.7	-30.4	100	84
fru-mir-92-1	79	X	107957528	70	1.71E-6	80	-35.9	100	71
tni-mir-92-2	72	22	45427214	70	1.22E-5	65.7	-30.4	100	81
tni-mir-92-1	74	X	107957528	70	1.57E-6	80	-35.9	100	71
age-mir-98	80	1	100972847	70	6.53E-3	62.9	-24.3	86	80
mml-mir-98	80	1	100972847	70	6.53E-3	62.9	-24.3	86	80
ggo-mir-98	80	1	100972847	70	6.53E-3	62.9	-24.3	86	80
hsa-mir-98	119	1	100972847	70	1.06E-2	62.9	-24.3	86	79
ppa-mir-98	80	1	100972847	70	6.53E-3	62.9	-24.3	86	80
ptr-mir-98	119	1	100972847	70	1.06E-2	62.9	-24.3	86	79
ppy-mir-98	80	1	100972847	70	6.53E-3	62.9	-24.3	86	80
mmu-mir-98	108	1	100972847	70	3.87E-5	62.9	-24.3	86	81
rno-mir-98	108	1	100972847	70	3.87E-5	62.9	-24.3	86	81
bta-mir-98	119	1	100972847	70	4.34E-5	62.9	-24.3	86	79
xtr-mir-99	71	31	16268325	70	5.43E-13	68.6	-30.7	100	88
gga-mir-99a	81	31	16268320	75	1.21E-26	77.3	-37.7	100	95
lla-mir-99a	81	31	16268317	81	2.19E-37	74.1	-41.2	100	99
mml-mir-99a	81	31	16268317	81	2.19E-37	74.1	-41.2	100	99
mne-mir-99a	81	31	16268317	81	2.19E-37	74.1	-41.2	100	99
ggo-mir-99a	81	31	16268317	81	2.19E-37	74.1	-41.2	100	99
hsa-mir-99a	81	31	16268317	81	2.19E-37	74.1	-41.2	100	99
hsa-mir-99b	70	1	108281038	70	4.75E-28	62.9	-32.9	100	97
ppa-mir-99a	81	31	16268317	81	2.19E-37	74.1	-41.2	100	99
ptr-mir-99a	81	31	16268317	81	2.19E-37	74.1	-41.2	100	99
ppy-mir-99a	81	31	16268317	81	5.34E-35	74.1	-41.2	100	98
mmu-mir-99a	65	31	16268325	71	3.47E-23	67.6	-30.7	100	95
mmu-mir-99b	70	1	108281038	70	4.75E-28	62.9	-32.9	100	97
rno-mir-99a	81	31	16268317	81	1.3E-32	74.1	-41.2	100	96
rno-mir-99b	70	1	108281038	70	4.75E-28	62.9	-32.9	100	97
bta-mir-99a	81	31	16268317	81	2.19E-37	74.1	-41.2	100	99
dre-mir-99-1	84	31	16268329	71	6.47E-10	56.3	-27.2	100	86
dre-mir-99-2	80	5	15052365	71	3.23E-7	62	-25.2	100	75
xtr-mir-106	63	22	45426962	70	1.6E-4	62.9	-26.6	100	76
gga-mir-106	81	22	45426513	70	2.21E-4	57.1	-22.7	100	78
age-mir-106b	82	6	12505299	80	2.34E-26	70	-49.1	100	94
age-mir-106a	81	X	107958217	76	9.04E-27	68.4	-29.3	100	95
lla-mir-106b	81	6	12505299	80	8.78E-23	70	-49.1	100	93
sla-mir-106b	82	6	12505299	80	2.34E-26	70	-49.1	100	94
sla-mir-106a	81	X	107958217	76	9.04E-27	68.4	-29.3	100	95
mml-mir-106b	82	6	12505299	80	5.71E-24	70	-49.1	100	93
mml-mir-106a	81	X	107958217	76	9.04E-27	68.4	-29.3	100	95
mne-mir-106b	82	6	12505299	80	5.71E-24	70	-49.1	100	93
mne-mir-106a	81	X	107958217	76	9.04E-27	68.4	-29.3	100	95
ggo-mir-106b	82	6	12505299	80	2.34E-26	70	-49.1	100	94
ggo-mir-106a	81	X	107958217	76	9.04E-27	68.4	-29.3	100	95
hsa-mir-106a	81	X	107958217	76	2.2E-24	68.4	-29.3	100	93
hsa-mir-106b	82	6	12505299	80	2.34E-26	70	-49.1	100	94
ppa-mir-106b	82	6	12505299	80	2.34E-26	70	-49.1	100	94
ppa-mir-106a	81	X	107958217	76	9.04E-27	68.4	-29.3	100	95
ptr-mir-106b	82	6	12505299	80	2.34E-26	70	-49.1	100	94
ptr-mir-106a	81	X	107958217	76	9.04E-27	68.4	-29.3	100	95
ppy-mir-106b	82	6	12505299	80	2.34E-26	70	-49.1	100	94
ppy-mir-106a	81	X	107958217	76	9.04E-27	68.4	-29.3	100	95
mmu-mir-106a	65	X	107958220	70	3.54E-10	68.6	-27.8	95	88
mmu-mir-106b	82	6	12505305	74	2.17E-20	59.5	-34.2	100	91
rno-mir-106b	82	6	12505305	74	2.17E-20	59.5	-34.2	100	91
bta-mir-106	81	22	45426508	71	5.6E-5	67.6	-24.9	100	81
ssc-mir-106a	81	X	107958217	76	3.71E-29	68.4	-29.3	100	96
xtr-mir-107	73	28	7482401	73	4.9E-35	76.7	-26.8	100	100
gga-mir-107	81	28	7482400	78	1.41E-35	74.4	-27.4	100	99
mdo-mir-107	84	28	7482397	83	2.23E-31	77.1	-29.6	100	95
lla-mir-107	81	28	7482401	77	2.29E-37	72.7	-26.8	100	100
mml-mir-107	81	28	7482401	77	2.29E-37	72.7	-26.8	100	100
mne-mir-107	81	28	7482401	77	2.29E-37	72.7	-26.8	100	100
ggo-mir-107	81	28	7482401	77	2.29E-37	72.7	-26.8	100	100
hsa-mir-107	81	28	7482401	77	2.29E-37	72.7	-26.8	100	100
ppa-mir-107	81	28	7482401	77	2.29E-37	72.7	-26.8	100	100
ptr-mir-107	81	28	7482401	77	2.29E-37	72.7	-26.8	100	100
ppy-mir-107	81	28	7482401	77	2.29E-37	72.7	-26.8	100	100
mmu-mir-107	87	28	7482393	87	1.6E-38	80.5	-35.1	100	98
rno-mir-107	87	28	7482393	87	1.6E-38	80.5	-35.1	100	98
bta-mir-107	81	28	7482401	77	2.29E-37	72.7	-26.8	100	100
ssc-mir-107	87	28	7482393	87	6.58E-41	80.5	-35.1	100	99
dre-mir-107	89	28	7482401	71	5.4E-23	78.9	-26.8	100	93
fru-mir-107	87	28	7482406	74	1.33E-23	62.2	-22.4	100	93
tni-mir-107	89	28	7482406	71	5.4E-23	64.8	-22.4	100	93
bta-mir-122a	85	1	20601543	85	1.15E-41	80	-44.2	100	100
ssc-mir-122a	85	1	20601543	85	1.15E-41	80	-44.2	100	100
xtr-mir-125b-1	88	5	15102664	81	2.77E-23	71.6	-30.9	100	93
xtr-mir-125b-2	85	31	16314515	83	2E-25	65.1	-38	100	94
gga-mir-125b	90	31	16314513	87	5.86E-32	62.1	-38	100	95
mdo-mir-125b-1	82	31	16314516	81	7.03E-19	66.7	-38	100	90
mdo-mir-125b-2	63	5	15102670	63	7.8E-29	76.2	-26.1	100	100
age-mir-125b-1	88	5	15102658	87	1.37E-40	75.9	-37.1	100	99
age-mir-125b-2	89	31	16314511	89	1.7E-44	65.2	-40.6	100	100
lla-mir-125b-1	88	5	15102658	87	1.37E-40	75.9	-37.1	100	99
lla-mir-125b-2	89	31	16314511	89	1.7E-44	65.2	-40.6	100	100
sla-mir-125b	88	5	15102658	87	1.37E-40	75.9	-37.1	100	99
mml-mir-125b-1	88	5	15102658	87	1.37E-40	75.9	-37.1	100	99
mml-mir-125b-2	89	31	16314511	89	1.7E-44	65.2	-40.6	100	100
mne-mir-125b-1	88	5	15102658	87	1.37E-40	75.9	-37.1	100	99
mne-mir-125b-2	89	31	16314511	89	1.7E-44	65.2	-40.6	100	100
ggo-mir-125b-1	88	5	15102658	87	1.37E-40	75.9	-37.1	100	99
ggo-mir-125b-2	89	31	16314511	89	1.7E-44	65.2	-40.6	100	100
hsa-mir-125b-1	88	5	15102658	87	1.37E-40	75.9	-37.1	100	99
hsa-mir-125a	86	1	108280379	78	4.27E-35	61.5	-34.9	100	99
hsa-mir-125b-2	89	31	16314511	89	1.7E-44	65.2	-40.6	100	100
ppa-mir-125b	88	5	15102658	85	5.21E-37	72.9	-32.1	100	98
ptr-mir-125b-1	88	5	15102658	87	1.37E-40	75.9	-37.1	100	99
ptr-mir-125b-2	89	31	16314511	89	1.7E-44	65.2	-40.6	100	100
ppy-mir-125b-1	88	5	15102658	87	1.37E-40	75.9	-37.1	100	99
ppy-mir-125b-2	89	31	16314511	89	1.7E-44	65.2	-40.6	100	100
lca-mir-125b	89	31	16314511	89	1.7E-44	65.2	-40.6	100	100
mmu-mir-125a	68	1	108280387	70	2.93E-29	68.6	-34.5	100	99
mmu-mir-125b-2	71	31	16314522	70	6.8E-31	74.3	-36.2	100	99
rno-mir-125a	85	1	108280379	85	6.82E-37	68.2	-42.6	100	98
rno-mir-125b-1	87	5	15102658	87	3.29E-38	75.9	-37.1	100	98
rno-mir-125b-2	88	31	16314511	85	4.09E-42	61.2	-37.3	100	100
bta-mir-125a	86	1	108280383	81	1.69E-34	66.7	-37.7	100	98
bta-mir-125b	88	5	15102659	83	3.34E-38	69.9	-30.9	100	99
ssc-mir-125b	89	31	16314511	89	1.7E-44	65.2	-40.6	100	100
dre-mir-125a-2	107	1	108280389	71	2.55E-9	62	-32.3	96	88
dre-mir-125b-1	145	5	15102669	70	4.3E-11	68.6	-26.1	100	87
dre-mir-125b-2	86	5	15102672	70	3.36E-4	60	-25.8	100	79
dre-mir-125b-3	115	31	16314521	71	3.59E-6	73.2	-37.3	100	81
dre-mir-125c	85	31	16314525	70	1.54E-4	65.7	-32.9	95	79
fru-mir-125b	70	5	15102665	71	4.26E-6	67.6	-26.1	100	81
fru-mir-125a	66	1	108280389	70	1.36E-6	62.9	-32.3	96	84
tni-mir-125b	95	5	15102665	71	6.15E-6	67.6	-26.1	100	82
tni-mir-125a	63	1	108280389	70	3.12E-4	62.9	-32.3	96	83
xtr-mir-126	69	9	52212251	70	2.26E-22	65.7	-23.6	81	91
gga-mir-126	84	9	52212248	76	2E-29	65.8	-26.7	100	96
hsa-mir-126	85	9	52212251	73	8.65E-35	63	-23.6	81	100
mmu-mir-126	73	9	52212251	71	1.03E-27	64.8	-23.6	81	97
rno-mir-126	73	9	52212252	70	4.09E-27	65.7	-23.6	81	97
dre-mir-126	101	9	52212248	71	3.12E-10	70.4	-26.7	100	86
xtr-mir-128-2	80	23	8837732	76	5.72E-20	60.5	-23.8	100	89
xtr-mir-128-1	83	19	41456811	71	1.39E-11	56.3	-25.2	100	87
gga-mir-128-2	84	23	8837732	79	1.66E-26	58.2	-23.8	100	92
gga-mir-128-1	82	19	41456797	82	4.5E-33	73.2	-35.9	100	96
mdo-mir-128b	84	23	8837727	82	6.55E-26	58.5	-27	100	93
age-mir-128a	82	19	41456797	82	3.1E-40	73.2	-35.9	100	100
sla-mir-128a	82	19	41456797	82	3.1E-40	73.2	-35.9	100	100
mml-mir-128a	82	19	41456797	82	3.1E-40	73.2	-35.9	100	100
hsa-mir-128a	82	19	41456797	82	3.1E-40	73.2	-35.9	100	100
ppa-mir-128a	82	19	41456797	82	3.1E-40	73.2	-35.9	100	100
ptr-mir-128a	82	19	41456797	82	3.1E-40	73.2	-35.9	100	100
ppy-mir-128a	82	19	41456797	82	3.1E-40	73.2	-35.9	100	100
mmu-mir-128a	70	19	41456803	70	3.68E-33	74.3	-29.7	100	100
mmu-mir-128b	76	23	8837731	76	6.23E-32	63.2	-26.1	100	97
rno-mir-128a	82	19	41456797	82	3.1E-40	73.2	-35.9	100	100
rno-mir-128b	84	23	8837727	84	1.19E-36	57.1	-27	100	98
bta-mir-128a	82	19	41456797	82	3.1E-40	73.2	-35.9	100	100
ssc-mir-128a	82	19	41456797	82	3.1E-40	73.2	-35.9	100	100
dre-mir-128-1	98	19	41456812	70	6.47E-8	57.1	-24.9	100	75
dre-mir-128-2	123	19	41456812	70	2.06E-5	57.1	-24.9	100	76
fru-mir-128-2	72	23	8837726	89	2.66E-6	62.9	-29.8	100	79
fru-mir-128-1	85	19	41456802	71	3.36E-6	73.2	-29.7	100	77
tni-mir-128-2	72	23	8837726	89	2.66E-6	62.9	-29.8	100	78
tni-mir-128-1	72	19	41456802	71	2.72E-6	73.2	-29.7	100	75
xtr-mir-129-1	90	18	29172899	83	1.71E-17	67.5	-35.7	100	88
xtr-mir-129-2	82	14	11122386	71	5.86E-8	64.8	-27.5	81	80
mdo-mir-129	74	14	11122381	73	2.55E-25	71.2	-29.5	82	95
hsa-mir-129-1	72	14	11122381	72	2.75E-34	75	-29.1	100	100
hsa-mir-129-2	90	18	29172899	90	3.61E-40	75.6	-51	100	98
mmu-mir-129-1	73	14	11122381	73	1.03E-27	71.2	-29.5	82	97
mmu-mir-129-2	90	18	29172899	90	3.61E-40	75.6	-51	100	98
rno-mir-129-2	97	18	29172896	94	6.65E-45	72.3	-51	100	99
rno-mir-129-1	72	14	11122381	71	2.46E-25	73.2	-28.7	82	96
dre-mir-129-2	87	18	29172900	75	9.41E-10	56	-23.6	100	85
dre-mir-129-1	90	14	11122379	71	1.24E-21	64.8	-28	82	93
fru-mir-129-1	89	18	29172902	84	2.54E-13	76.2	-42.6	100	87
fru-mir-129-2	73	14	11122380	70	5.66E-17	65.7	-28	82	91
tni-mir-129-1	85	18	29172900	86	9.49E-13	74.4	-43.9	100	86
tni-mir-129-2	71	14	11122381	71	2.16E-16	73.2	-28.7	82	90
xtr-mir-130a	83	18	41608985	70	5.48E-8	60	-22.9	100	74
xtr-mir-130c	71	18	41608986	71	2.77E-6	70.4	-25.5	95	73
xtr-mir-130b	76	26	33988959	71	3.64E-11	67.6	-25.2	100	86
gga-mir-130a	83	18	41608986	70	1.34E-5	68.6	-23.1	95	76
mdo-mir-130a	76	18	41608986	73	9.96E-28	71.2	-28.5	95	96
mml-mir-130a	89	18	41608985	81	4.97E-30	66.7	-31.8	100	95
mne-mir-130a	89	18	41608979	87	3.18E-31	73.6	-39.5	100	94
ggo-mir-130a	89	18	41608979	87	3.18E-31	73.6	-39.5	100	94
hsa-mir-130a	89	18	41608979	87	3.18E-31	73.6	-39.5	100	94
hsa-mir-130b	82	26	33988954	80	5.2E-32	70	-31.8	100	96
ppa-mir-130a	89	18	41608979	87	3.18E-31	73.6	-39.5	100	94
mmu-mir-130a	64	18	41608990	70	3.92E-8	60	-22.9	100	88
mmu-mir-130b	82	26	33988963	73	7.82E-28	63	-23.1	100	96
rno-mir-130a	88	18	41608985	81	4.22E-18	66.7	-31.8	100	89
rno-mir-130b	82	26	33988963	73	3.21E-30	63	-23.1	100	97
dre-mir-130a-1	85	18	41608985	71	1.43E-8	67.6	-23.1	100	72
dre-mir-130a-2	85	18	41608985	71	1.43E-8	67.6	-23.1	100	72
dre-mir-130b	84	26	33988958	71	2.74E-15	67.6	-24.7	95	89
dre-mir-130c-1	141	18	41608986	70	2.47E-5	68.6	-23.1	95	70
dre-mir-130c-2	81	18	41608986	70	1.3E-5	68.6	-23.1	95	70
tni-mir-130	74	18	41608986	70	1.16E-5	68.6	-23.1	95	67
xtr-mir-132	87	9	49478540	70	2.61E-10	57.1	-22.2	100	86
mdo-mir-132	66	9	49478537	70	5.6E-26	74.3	-37.5	100	97
hsa-mir-132	101	9	49478519	101	5.08E-49	67.3	-50	100	99
mmu-mir-132	66	9	49478537	66	9.42E-31	78.8	-37.3	100	100
rno-mir-132	101	9	49478521	99	3.25E-50	68.7	-48	100	100
bta-mir-132	101	9	49478519	101	2.08E-51	69.3	-47.5	100	100
fru-mir-132	85	9	49478539	71	3.81E-6	67.6	-30.7	100	82
tni-mir-132	85	9	49478539	71	3.81E-6	67.6	-30.7	100	82
xtr-mir-135-1	100	15	40191790	96	7.3E-39	66.7	-33.9	100	96
xtr-mir-135-2	88	38	4926427	71	1.06E-7	62	-27	96	85
gga-mir-135a-2	100	15	40191790	100	2.07E-48	70	-35	100	99
gga-mir-135a-1	88	20	40457398	72	1.55E-8	58.3	-23.4	100	86
gga-mir-135a-3	96	38	4926423	78	9.12E-24	66.7	-35.5	96	92
mdo-mir-135a	100	15	40191790	95	4.86E-43	67.4	-33.9	100	98
mdo-mir-135b	100	38	4926414	87	6.86E-34	75.9	-46.4	100	95
age-mir-135-1	90	20	40457396	87	2.32E-38	71.3	-42.5	100	98
age-mir-135-2	100	15	40191790	100	8.48E-51	70	-35	100	100
lla-mir-135-1	90	20	40457396	87	2.32E-38	71.3	-42.5	100	98
mml-mir-135	100	15	40191790	100	8.48E-51	70	-35	100	100
ggo-mir-135	100	15	40191790	100	8.48E-51	70	-35	100	100
hsa-mir-135a-1	90	20	40457396	87	2.32E-38	71.3	-42.5	100	98
hsa-mir-135a-2	100	15	40191790	100	8.48E-51	70	-35	100	100
ppa-mir-135-1	90	20	40457396	87	2.32E-38	71.3	-42.5	100	98
ppa-mir-135-2	100	15	40191790	100	8.48E-51	70	-35	100	100
ptr-mir-135	100	15	40191790	100	8.48E-51	70	-35	100	100
ppy-mir-135	100	15	40191790	100	8.48E-51	70	-35	100	100
mmu-mir-135a-1	90	20	40457396	82	1.33E-30	63.4	-29.8	100	95
mmu-mir-135b	97	38	4926413	89	4.24E-35	76.4	-47.5	100	96
mmu-mir-135a-2	100	15	40191790	96	5.04E-46	66.7	-33.9	100	99
rno-mir-135b	97	38	4926413	89	1.74E-37	76.4	-47.5	100	97
rno-mir-135a	100	15	40191790	96	5.04E-46	66.7	-33.9	100	99
ssc-mir-135-1	90	20	40457396	87	5.65E-36	71.3	-42.5	100	97
ssc-mir-135-2	100	15	40191790	100	8.48E-51	70	-35	100	100
dre-mir-135c-1	80	20	40457408	71	5.25E-5	62	-26.4	95	74
dre-mir-135c-2	80	20	40457408	71	5.25E-5	62	-26.4	95	74
dre-mir-135c-3	127	15	40191806	70	1.6E-6	77.1	-27.7	95	81
dre-mir-135b	82	15	40191810	70	1.45E-2	68.6	-26.5	95	75
dre-mir-135a	98	15	40191811	71	4.72E-6	64.8	-25.6	100	80
fru-mir-135b	83	20	40457410	70	3.39E-3	62.9	-26.4	95	76
fru-mir-135a	79	20	40457408	71	5.17E-5	62	-26.4	95	72
tni-mir-135b	83	15	40191810	70	1.47E-2	68.6	-26.5	95	76
tni-mir-135a	79	20	40457408	71	5.17E-5	62	-26.4	95	72
xtr-mir-138	85	23	5229089	71	2.44E-19	59.2	-31.4	100	89
gga-mir-138-1	96	23	5229089	71	2.82E-19	59.2	-31.4	100	89
gga-mir-138-2	83	2	62334154	83	3.78E-19	65.1	-34.2	100	89
hsa-mir-138-2	84	2	62334154	83	3.07E-38	65.1	-34.2	100	99
hsa-mir-138-1	99	23	5229083	85	1.51E-39	63.5	-39.7	100	99
mmu-mir-138-2	71	2	62334159	71	3.6E-31	62	-29.3	100	99
mmu-mir-138-1	99	23	5229084	83	1.4E-33	62.7	-36.4	100	96
rno-mir-138-2	82	2	62334157	80	4.49E-34	67.5	-33.6	100	98
rno-mir-138-1	99	23	5229088	80	3.53E-34	70	-32.8	100	98
bta-mir-138	83	2	62334154	83	3.03E-38	65.1	-34.2	96	99
dre-mir-138	87	2	62334163	72	1.36E-6	61.1	-29.3	95	79
fru-mir-138	79	2	62334161	73	1.21E-6	60.3	-29.3	95	84
tni-mir-138	79	2	62334163	71	4.77E-6	62	-29.3	95	82
xtr-mir-139	67	21	28601507	70	9.33E-6	80	-36.4	94	75
lla-mir-139	68	21	28601506	70	3.13E-27	80	-36.6	100	97
hsa-mir-139	68	21	28601506	70	3.13E-27	80	-36.6	100	97
ppa-mir-139	68	21	28601506	70	3.13E-27	80	-36.6	100	97
mmu-mir-139	68	21	28601506	70	3.13E-27	80	-36.6	100	97
rno-mir-139	68	21	28601506	70	3.13E-27	80	-36.6	100	97
bta-mir-139	68	21	28601506	70	7.63E-25	80	-36.6	100	96
ssc-mir-139	69	21	28601506	70	1.17E-20	80	-36.6	100	94
dre-mir-139	69	21	28601507	70	6.21E-7	80	-36.4	94	82
xtr-mir-140	94	5	82820505	84	2.23E-36	78.6	-46.3	100	98
gga-mir-140	95	5	82820507	84	2.26E-36	66.7	-43.4	90	98
mne-mir-140	100	5	82820496	94	2.59E-42	78.7	-52	95	98
hsa-mir-140	100	5	82820496	94	1.06E-44	78.7	-52	100	99
ptr-mir-140	100	5	82820496	94	1.06E-44	78.7	-52	100	99
mmu-mir-140	70	5	82820509	70	5.96E-33	82.9	-39.3	100	100
rno-mir-140	99	5	82820505	85	2.47E-39	77.6	-46.3	100	99
ssc-mir-140	70	5	82820509	70	5.96E-33	82.9	-39.3	100	100
xtr-mir-142-1	86	9	36300829	83	1.22E-24	77.1	-41.5	100	93
xtr-mir-142-2	86	9	36300829	83	1.22E-24	77.1	-41.5	100	93
gga-mir-142	88	9	36300827	87	1.46E-36	75.9	-44.3	100	98
mdo-mir-142	74	9	36300834	74	1.09E-30	70.3	-32.4	90	97
hsa-mir-142	87	9	36300827	87	3.93E-43	75.9	-44.3	100	100
mmu-mir-142	64	9	36300838	64	1.41E-29	68.8	-27.1	100	100
rno-mir-142	87	9	36300827	87	3.93E-43	75.9	-44.3	100	100
bta-mir-142	87	9	36300827	87	3.93E-43	75.9	-44.3	100	100
dre-mir-142a	91	9	36300828	85	1.9E-17	77.6	-43.2	100	88
dre-mir-142b	86	9	36300828	85	2.77E-16	77.6	-43.2	95	88
fru-mir-142a	86	9	36300828	72	1.05E-12	61.1	-26.8	100	88
fru-mir-142b	86	9	36300828	85	6.75E-14	77.6	-43.2	100	87
tni-mir-142a	90	9	36300828	72	1.11E-12	61.1	-26.8	100	86
tni-mir-142b	86	9	36300828	85	6.75E-14	77.6	-43.2	100	87
xtr-mir-146	90	28	17941064	70	2.7E-3	62.9	-32.5	95	69
gga-mir-146a	99	4	53451770	81	2.84E-14	59.3	-23.2	100	100
gga-mir-146b	105	28	17941060	71	5.26E-5	76.1	-39	100	72
hsa-mir-146a	99	4	53451715	95	1.57E-40	69.5	-38.7	100	97
hsa-mir-146b	73	28	17941058	74	9.19E-12	78.4	-41.1	100	88
mmu-mir-146	65	4	53451734	71	4.46E-18	73.2	-27.6	100	92
mmu-mir-146b	109	28	17941040	104	3.16E-34	71.2	-51	100	92
rno-mir-146	95	4	53451717	93	2.01E-27	71	-38.7	100	91
dre-mir-146a	114	28	17941063	70	3.57E-3	62.9	-32.5	87	67
dre-mir-146b-1	80	4	53451739	71	1.22E-3	62	-23.6	95	74
dre-mir-146b-2	80	4	53451739	71	1.22E-3	62	-23.6	95	74
xtr-mir-148b	97	14	42259216	71	1.08E-3	76.1	-28.2	91	82
xtr-mir-148a	86	14	42259219	71	4.45E-18	62	-22.8	100	90
gga-mir-148a	68	14	42259216	71	8.07E-16	76.1	-28.2	100	90
hsa-mir-148a	68	14	42259216	70	1.52E-29	77.1	-28.2	100	99
hsa-mir-148b	99	14	42259216	70	4.38E-3	77.1	-28.2	91	76
mmu-mir-148a	99	14	42259202	91	6.61E-36	72.5	-38.5	100	96
bta-mir-148a	68	14	42259216	68	6.23E-32	79.4	-28.2	100	100
bta-mir-148b	90	27	3975849	90	5.05E-45	64.4	-33.3	100	100
ssc-mir-148a	68	14	42259216	68	6.23E-32	79.4	-28.2	100	100
dre-mir-148	79	9	27662437	71	2.15E-4	67.6	-27.9	90	74
fru-mir-148	79	14	42259219	70	3.32E-3	62.9	-22.8	95	70
tni-mir-148	66	14	42259219	70	2.64E-3	62.9	-22.8	95	77
xtr-mir-150	64	1	109886386	70	4.98E-3	65.7	-33.3	95	63
hsa-mir-150	84	1	109886381	77	1.41E-22	72.7	-45.8	100	94
mmu-mir-150	65	1	109886383	71	1.61E-21	73.2	-42.8	100	94
rno-mir-150	85	1	109886381	77	2.41E-27	72.7	-45.8	100	95
bta-mir-150	100	1	109886368	88	1.75E-22	72.7	-49.9	100	92
xtr-mir-153-1	87	16	22886308	70	1.56E-8	71.4	-26.1	100	87
xtr-mir-153-2	86	16	22886304	73	5.06E-30	76.7	-33.6	100	97
gga-mir-153	87	16	22886304	80	1.4E-36	70	-33.6	100	99
mml-mir-153-1	90	16	22886305	72	4.44E-15	77.8	-32.5	100	90
mml-mir-153-2	87	16	22886304	80	5.75E-39	70	-33.6	100	100
mne-mir-153-1	90	16	22886305	72	4.44E-15	77.8	-32.5	100	90
mne-mir-153-2	87	16	22886304	80	5.75E-39	70	-33.6	100	100
ggo-mir-153	87	16	22886304	80	5.75E-39	70	-33.6	100	100
hsa-mir-153-1	90	16	22886305	72	4.44E-15	77.8	-32.5	100	90
hsa-mir-153-2	87	16	22886304	80	5.75E-39	70	-33.6	100	100
ppy-mir-153	90	16	22886305	72	4.44E-15	77.8	-32.5	100	90
mmu-mir-153	69	16	22886306	71	5.99E-29	76.1	-29.3	100	97
rno-mir-153	87	16	22886304	80	5.75E-39	70	-33.6	100	100
ssc-mir-153	87	16	22886304	80	5.75E-39	70	-33.6	100	100
dre-mir-153a	81	16	22886304	73	1.93E-32	76.7	-33.6	100	99
fru-mir-153a	71	16	22886305	71	1.05E-33	78.9	-32.3	100	100
tni-mir-153a	72	16	22886305	71	9.51E-25	78.9	-32.3	100	96
xtr-mir-155	69	31	24096793	71	1.23E-7	62	-23.5	100	81
gga-mir-155	63	31	24096791	71	2.13E-24	67.6	-28.1	100	97
hsa-mir-155	65	31	24096790	71	3.47E-23	70.4	-31.2	100	95
mmu-mir-155	65	31	24096790	71	2.06E-18	70.4	-31.2	95	92
dre-mir-155	78	31	24096793	71	2.25E-6	62	-23.5	100	74
xtr-mir-181b-1	83	7	7011892	78	3.46E-16	64.1	-25.8	100	88
xtr-mir-181b-2	83	9	61642182	82	1.58E-11	73.2	-34.2	100	85
xtr-mir-181a-1	90	7	7011714	71	8.96E-11	62	-22	100	86
xtr-mir-181a-2	95	7	7011709	71	1.48E-9	62	-22	100	83
gga-mir-181a-1	104	7	7011705	90	8.77E-33	68.9	-30.9	100	94
gga-mir-181b-1	89	7	7011891	83	7.64E-36	67.5	-34	100	98
gga-mir-181b-2	85	9	61642182	82	4.59E-21	73.2	-34.2	100	90
mdo-mir-181c	72	20	51594765	70	5.54E-20	68.6	-34	96	94
mdo-mir-181b	87	7	7011892	82	2.94E-35	68.3	-34	100	98
lla-mir-181a-1	110	7	7011695	107	4.64E-50	61.7	-31.8	100	98
mml-mir-181c	110	20	51594746	108	1.25E-43	70.4	-50.6	100	95
mml-mir-181a-1	110	7	7011695	107	4.64E-50	61.7	-31.8	100	98
mne-mir-181a-1	110	7	7011695	107	4.64E-50	61.7	-31.8	100	98
ggo-mir-181a-1	110	7	7011695	104	2.86E-48	63.5	-31.8	100	98
hsa-mir-181a-1	110	7	7011695	107	4.64E-50	61.7	-31.8	100	98
hsa-mir-181b-2	89	9	61642178	89	2.59E-44	67.4	-35	100	100
hsa-mir-181d	137	20	51594566	105	4.05E-44	64.8	-44.2	100	96
ppa-mir-181a-1	110	7	7011695	107	4.64E-50	61.7	-31.8	100	98
ptr-mir-181a-1	110	7	7011695	107	4.64E-50	61.7	-31.8	100	98
ppy-mir-181a-1	110	7	7011695	107	4.64E-50	61.7	-31.8	100	98
mmu-mir-181a-2	76	9	61643424	71	5.57E-11	64.8	-26.8	100	88
mmu-mir-181a-1	87	7	7011705	87	3.05E-38	71.3	-29.2	100	98
mmu-mir-181b-1	80	7	7011893	80	4.13E-34	70	-33.2	100	98
mmu-mir-181c	89	20	51594756	89	6.01E-42	71.9	-44.3	100	99
mmu-mir-181b-2	89	9	61642180	86	1.38E-30	69.8	-35	100	94
rno-mir-181c	106	20	51594749	103	7.98E-48	69.9	-47.3	100	98
rno-mir-181b-2	88	9	61642180	86	3.31E-28	69.8	-35	100	93
rno-mir-181a-1	100	7	7011704	98	2.37E-42	63.3	-31.1	100	97
bta-mir-181b	89	9	61642178	89	3.75E-37	67.4	-35	100	97
bta-mir-181c	97	20	51594750	97	4.6E-49	66	-44.3	100	100
ssc-mir-181b	86	9	61642178	86	1.53E-42	69.8	-35	100	100
ssc-mir-181c	87	20	51594756	87	3.74E-43	69	-42.8	100	100
dre-mir-181b-2	86	9	61642186	70	1.65E-11	62.9	-24.5	100	86
dre-mir-181a-1	84	7	7011707	71	8.24E-11	62	-22	100	86
dre-mir-181c	78	9	61642195	70	1.35E-5	62.9	-24.5	100	73
fru-mir-181b-1	87	7	7011891	79	2.62E-26	63.3	-25.8	100	94
fru-mir-181a-1	83	7	7011715	70	8.12E-11	62.9	-22	100	84
fru-mir-181b-2	75	7	7011899	71	4.25E-6	59.2	-23.8	100	79
fru-mir-181a-2	97	9	61643424	71	2.86E-7	64.8	-26.8	100	80
tni-mir-181b-1	87	7	7011891	79	2.62E-26	63.3	-25.8	100	94
tni-mir-181a-1	83	9	61643425	71	3.84E-9	62	-25.1	100	83
tni-mir-181b-2	75	7	7011899	71	4.25E-6	59.2	-23.8	100	78
tni-mir-181a-2	91	9	61643424	71	1.7E-8	64.8	-26.8	100	78
xtr-mir-182	105	14	10026583	80	9.18E-20	55	-23	100	88
mml-mir-182	112	14	10026566	92	1.94E-36	63	-36.6	100	96
hsa-mir-182	110	14	10026566	92	1.9E-36	63	-36.6	100	96
ppy-mir-182	112	14	10026566	92	4.72E-34	63	-36.6	100	95
mmu-mir-182	75	14	10026577	75	1.66E-26	64	-27.2	100	95
dre-mir-182	68	14	10026583	87	5.57E-23	55.2	-27.2	100	95
xtr-mir-183	97	14	10022390	86	5.35E-21	76.7	-37.7	100	90
gga-mir-183	98	14	10022389	98	2.22E-23	67.3	-38.2	100	89
mdo-mir-183	88	14	10022389	87	2.03E-26	75.9	-38.2	100	92
mml-mir-183	110	14	10022385	98	1.41E-49	71.4	-38.4	100	100
mne-mir-183	110	14	10022385	98	1.41E-49	71.4	-38.4	100	100
ggo-mir-183	110	14	10022381	102	3.44E-47	72.5	-38.7	100	98
hsa-mir-183	110	14	10022381	102	3.44E-47	72.5	-38.7	100	98
ppa-mir-183	110	14	10022381	102	3.44E-47	72.5	-38.7	100	98
ptr-mir-183	110	14	10022381	102	3.44E-47	72.5	-38.7	100	98
mmu-mir-183	70	14	10022398	70	1.01E-30	74.3	-26.2	100	99
rno-mir-183	110	14	10022380	107	3.57E-50	71	-42.7	100	98
ssc-mir-183	70	14	10022398	70	4.14E-33	74.3	-26.2	100	100
dre-mir-183	98	14	10022388	88	1.42E-24	75	-38.2	100	91
fru-mir-183	70	14	10022398	70	1.26E-11	74.3	-26.2	100	87
tni-mir-183	70	14	10022398	70	1.26E-11	74.3	-26.2	100	87
xtr-mir-184	83	3	60777008	71	8.49E-5	67.6	-27.9	95	79
xtr-mir-187	82	7	57243127	71	7.42E-5	59.2	-25.7	100	70
gga-mir-187	86	7	57243096	74	2.15E-11	64.9	-37	100	86
mdo-mir-187	81	7	57243096	74	8.17E-14	64.9	-37	100	88
mmu-mir-187	61	7	57243108	70	3.91E-21	57.1	-28.5	100	97
rno-mir-187	104	7	57243097	82	3.34E-29	65.9	-39.6	100	91
tni-mir-187	65	7	57243127	71	8.6E-4	59.2	-25.7	100	79
xtr-mir-192	87	18	55305796	70	1.42E-5	62.9	-33.1	90	76
mmu-mir-192	89	18	55305783	85	8.36E-35	63.5	-38	89	96
rno-mir-192	110	18	55305776	106	1.88E-42	69.8	-45.8	90	95
bta-mir-192	106	18	55305780	102	1.8E-42	62.7	-43.3	91	96
dre-mir-192	85	18	55305796	70	1.38E-5	62.9	-33.1	90	71
xtr-mir-193	83	6	31906687	71	7.79E-11	62	-27	96	83
gga-mir-193	83	6	31906685	77	3.71E-25	62.3	-32.9	100	94
mdo-mir-193	66	9	44641938	70	5.2E-20	62.9	-35.1	100	92
hsa-mir-193a	88	9	44641929	80	8.69E-32	75	-55.4	100	96
hsa-mir-193b	83	6	31906679	83	1.64E-33	67.5	-43	96	96
mmu-mir-193	66	9	44641936	70	3.33E-21	68.6	-39.7	100	94
rno-mir-193	86	9	44641933	77	1.27E-27	70.1	-48.7	100	95
bta-mir-193a	81	9	44641929	80	7.85E-32	75	-55.4	100	96
dre-mir-193a-1	99	9	44641938	70	1.81E-5	62.9	-35.1	100	70
dre-mir-193a-2	98	9	44641931	70	1.15E-6	65.7	-36.6	100	82
dre-mir-193a-3	98	9	44641931	70	1.15E-6	65.7	-36.6	100	82
dre-mir-193b	85	6	31906684	70	1.88E-5	62.9	-27.4	95	79
xtr-mir-194-1	80	38	17895061	70	6.28E-12	77.1	-32.4	100	90
xtr-mir-194-2	86	38	17895071	70	9.95E-5	57.1	-23.7	100	75
gga-mir-194	75	38	17895063	70	2.24E-8	77.1	-32	100	84
age-mir-194	85	38	17895054	77	8.8E-33	70.1	-32.4	100	97
mml-mir-194	85	38	17895054	77	8.8E-33	70.1	-32.4	100	97
mne-mir-194	85	38	17895054	77	8.8E-33	70.1	-32.4	100	97
ggo-mir-194	85	38	17895054	77	8.8E-33	70.1	-32.4	100	97
hsa-mir-194-1	85	38	17895054	77	8.8E-33	70.1	-32.4	100	97
ptr-mir-194	85	38	17895054	77	8.8E-33	70.1	-32.4	100	97
ppy-mir-194	85	38	17895054	77	2.15E-30	70.1	-32.4	100	96
mmu-mir-194-1	67	38	17895063	71	7.68E-8	76.1	-32	100	84
rno-mir-194-1	83	38	17895061	76	4.21E-13	73.7	-35.7	100	88
dre-mir-194a	84	38	17895071	70	9.67E-5	57.1	-23.7	100	73
fru-mir-194	72	38	17895071	70	8.11E-5	57.1	-23.7	100	73
xtr-mir-199a	96	7	29778182	91	1.39E-40	65.9	-39.9	100	98
gga-mir-199-1	94	9	58606418	87	2.21E-26	73.6	-36.9	91	92
mdo-mir-199b	89	9	58606418	87	2.4E-38	73.6	-36.9	100	98
hsa-mir-199a-1	71	20	53414682	71	6.08E-29	73.2	-30.5	100	97
hsa-mir-199b	110	9	58606407	110	9.81E-57	67.3	-42.9	100	100
mmu-mir-199a-1	70	20	53414682	71	1.25E-14	73.2	-30.5	100	90
mmu-mir-199a-2	110	9	58606430	71	5.39E-9	62	-22.9	91	86
mmu-mir-199b	110	9	58606407	110	5.83E-52	67.3	-42.9	96	98
rno-mir-199a	110	9	58606430	71	5.39E-9	62	-22.9	91	86
bta-mir-199a	104	7	29778165	104	4.5E-53	57.7	-40	100	100
dre-mir-199-1	87	7	29778181	80	3.95E-22	57.5	-29.8	100	91
dre-mir-199-3	98	9	58606430	75	4.7E-9	61.3	-21.8	82	81
fru-mir-199-3	99	9	58606430	75	1.16E-6	61.3	-21.8	82	81
fru-mir-199-2	73	7	29778195	70	7.17E-14	57.1	-25.5	100	89
fru-mir-199-1	87	7	29778181	78	1.5E-18	59	-28.6	100	90
tni-mir-199-3	95	7	29778195	71	5.61E-6	56.3	-25.5	100	81
tni-mir-199-2	73	7	29778195	70	7.17E-14	57.1	-25.5	100	89
tni-mir-199-1	86	7	29778185	80	5.64E-15	67.5	-36.6	100	88
gga-mir-202	89	28	43834990	71	2.98E-12	59.2	-24.6	100	86
hsa-mir-202	110	28	43834981	71	1.09E-21	81.7	-37.6	100	93
xtr-mir-205b	72	7	11048074	70	1.53E-2	65.7	-31.3	91	73
xtr-mir-205a	86	7	11048076	71	1.43E-15	59.2	-27.8	100	89
gga-mir-205b	98	7	11048077	71	2.22E-2	62	-25.8	95	73
gga-mir-205a	96	7	11048056	83	4.56E-25	55.4	-30.3	100	92
age-mir-205	109	7	11048058	96	5.94E-34	66.7	-44	100	95
lla-mir-205	110	7	11048058	96	1.01E-38	66.7	-44	100	96
mne-mir-205	110	7	11048045	109	2.56E-39	64.2	-45.3	100	94
ggo-mir-205	110	7	11048045	110	2.65E-42	63.6	-45.3	100	95
hsa-mir-205	110	7	11048045	110	2.65E-42	63.6	-45.3	100	95
ppa-mir-205	110	7	11048045	110	2.65E-42	63.6	-45.3	100	95
ptr-mir-205	110	7	11048045	110	2.65E-42	63.6	-45.3	100	95
mmu-mir-205	68	7	11048072	71	4.35E-18	70.4	-36	100	93
rno-mir-205	108	7	11048049	99	2E-21	64.6	-43.5	100	90
bta-mir-205	69	7	11048072	69	2.11E-32	72.5	-34.7	100	100
ssc-mir-205	69	7	11048072	71	1.25E-27	70.4	-36	100	97
dre-mir-205	89	7	11048076	71	8.2E-5	59.2	-27.8	100	79
fru-mir-205	79	7	11048076	70	4.53E-6	60	-27.8	100	82
tni-mir-205	66	7	11048076	71	5.62E-5	59.2	-27.8	100	82
xtr-mir-206	70	12	22807557	70	6.1E-14	82.9	-33.9	100	89
gga-mir-206	76	12	22807563	70	3E-22	65.7	-22.7	100	91
mdo-mir-206	76	12	22807557	72	3E-22	80.6	-35.6	100	93
mne-mir-206	86	12	22807549	86	1.07E-37	81.4	-44.4	100	98
hsa-mir-206	86	12	22807549	86	1.07E-37	81.4	-44.4	100	98
ppy-mir-206	86	12	22807549	86	1.07E-37	81.4	-44.4	100	98
mmu-mir-206	73	12	22807596	72	5.98E-8	58.3	-21.1	100	97
rno-mir-206	84	12	22807551	84	2.02E-17	81	-42.1	100	88
dre-mir-206-1	99	12	22807595	72	8.71E-8	58.3	-21.3	100	76
dre-mir-206-2	109	12	22807596	71	5.95E-6	59.2	-21.1	100	76
xtr-mir-210	91	18	28664865	71	5.91E-5	64.8	-37	95	81
hsa-mir-210	110	18	28664843	98	1.12E-37	63.3	-51	100	95
bta-mir-210	98	18	28664843	98	2.76E-47	63.3	-51	100	99
fru-mir-210	98	18	28664865	71	6.46E-5	64.8	-37	95	74
tni-mir-210	82	18	28664865	71	5.2E-5	64.8	-37	95	75
xtr-mir-214	107	7	29783993	106	1.77E-49	73.6	-67.6	100	98
age-mir-214	110	7	29783989	110	3.08E-54	70.9	-67.6	100	99
sla-mir-214	110	7	29783989	110	3.08E-54	70.9	-67.6	100	99
mml-mir-214	110	7	29783989	110	3.08E-54	70.9	-67.6	100	99
mne-mir-214	110	7	29783989	110	3.08E-54	70.9	-67.6	100	99
ggo-mir-214	110	7	29783989	110	3.08E-54	70.9	-67.6	100	99
hsa-mir-214	110	7	29783989	110	3.08E-54	70.9	-67.6	100	99
ppa-mir-214	110	7	29783989	110	3.08E-54	70.9	-67.6	100	99
ptr-mir-214	110	7	29783989	110	3.08E-54	70.9	-67.6	100	99
ppy-mir-214	110	7	29783989	110	3.08E-54	70.9	-67.6	100	99
mmu-mir-214	110	7	29783989	110	3.08E-54	70.9	-67.6	100	99
bta-mir-214	110	7	29783989	110	1.27E-56	70.9	-67.6	100	100
ssc-mir-214	110	7	29783989	110	1.27E-56	70.9	-67.6	100	100
dre-mir-214	100	7	29784014	70	1.76E-18	68.6	-38.9	100	93
fru-mir-214	99	7	29784012	70	6.86E-18	62.9	-36.8	100	91
tni-mir-214	88	7	29784012	70	6.02E-18	62.9	-36.8	100	91
xtr-mir-215	97	38	17894777	71	4.72E-7	73.2	-25	81	77
gga-mir-215	105	38	17894787	71	3.2E-5	56.3	-22	90	79
mml-mir-215	110	38	17894772	96	2.61E-21	66.7	-33.6	90	88
mne-mir-215	110	38	17894772	96	2.61E-21	66.7	-33.6	90	88
hsa-mir-215	110	38	17894774	85	4.23E-23	70.6	-31	90	91
ptr-mir-215	111	38	17894774	85	1.57E-16	70.6	-31	90	88
ppy-mir-215	110	38	17894775	84	4.08E-20	69	-29.6	90	89
mmu-mir-215	112	38	17894774	70	5.39E-4	62.9	-23.4	86	81
rno-mir-215	97	38	17894768	87	2.01E-12	75.9	-36.4	86	86
bta-mir-215	79	38	17894774	79	1.1E-19	75.9	-31	91	90
xtr-mir-216	91	10	59909861	91	3.47E-19	72.5	-35.7	100	88
gga-mir-216	106	10	59909860	94	1E-16	70.2	-35.7	100	86
mdo-mir-216	97	10	59909860	94	2.89E-35	70.2	-35.7	100	95
mmu-mir-216a	72	10	59909870	72	1.6E-17	75	-28	100	90
rno-mir-216	106	10	59909848	102	1.12E-25	64.7	-35.7	100	89
ssc-mir-216	105	10	59909849	105	2.43E-51	70.5	-36	100	99
dre-mir-216a-1	89	10	59909875	71	4.53E-6	64.8	-22.4	100	74
dre-mir-216a-2	89	10	59909875	71	4.53E-6	64.8	-22.4	100	74
dre-mir-216b-1	77	10	59921277	70	3.65E-3	60	-24	95	77
dre-mir-216b-2	76	10	59921277	70	3.59E-3	60	-24	95	77
fru-mir-216a	73	10	59909875	70	2.18E-4	65.7	-22.4	100	79
fru-mir-216b	77	10	59921278	71	1.44E-2	56.3	-22.6	95	71
tni-mir-216a	73	10	59909875	70	2.18E-4	65.7	-22.4	100	79
tni-mir-216b	77	10	59921278	71	1.44E-2	56.3	-22.6	95	70
xtr-mir-217	83	10	59902984	83	1.09E-9	69.9	-34.3	100	84
gga-mir-217	107	10	59902978	95	3.33E-38	65.3	-31.4	100	96
mdo-mir-217	82	10	59902985	82	8.32E-26	70.7	-34.3	100	93
mmu-mir-217	108	10	59902979	93	7.63E-30	66.7	-31.4	96	92
rno-mir-217	105	10	59902980	89	1.24E-34	60.7	-28.7	96	96
ssc-mir-217	107	10	59902978	95	5.61E-43	65.3	-31.4	100	98
xtr-mir-218-1	109	4	46208915	70	2.85E-5	62.9	-27.8	100	77
xtr-mir-218-2	84	4	46208908	78	5.96E-15	59	-28.9	100	87
gga-mir-218-1	109	4	46208915	70	2.85E-5	62.9	-27.8	100	77
gga-mir-218-2	95	4	46208908	78	2.81E-17	59	-28.9	100	88
gga-mir-218-3	109	4	46208915	70	2.85E-5	62.9	-27.8	100	77
mdo-mir-218	109	4	46208915	70	2.85E-5	62.9	-27.8	100	77
age-mir-218	110	4	46208915	70	2.88E-5	62.9	-27.8	100	76
lla-mir-218-1	110	4	46208915	70	2.88E-5	62.9	-27.8	100	76
lla-mir-218-2	110	4	46208895	110	8.19E-52	61.8	-48.7	100	98
sla-mir-218-1	110	4	46208915	70	2.88E-5	62.9	-27.8	100	76
sla-mir-218-2	110	4	46208895	110	2E-49	61.8	-48.7	100	97
mml-mir-218	110	4	46208895	110	8.19E-52	61.8	-48.7	100	98
mne-mir-218-1	110	4	46208915	70	2.88E-5	62.9	-27.8	100	76
mne-mir-218-2	110	4	46208895	110	8.19E-52	61.8	-48.7	100	98
ggo-mir-218	110	4	46208915	70	2.88E-5	62.9	-27.8	100	76
hsa-mir-218-1	110	4	46208915	70	2.88E-5	62.9	-27.8	100	76
hsa-mir-218-2	110	4	46208895	110	8.19E-52	61.8	-48.7	100	98
ppa-mir-218-1	110	4	46208915	70	2.88E-5	62.9	-27.8	100	76
ppa-mir-218-2	110	4	46208895	110	8.19E-52	61.8	-48.7	100	98
ptr-mir-218-1	110	4	46208915	70	2.88E-5	62.9	-27.8	100	76
ptr-mir-218-2	110	4	46208895	110	8.19E-52	61.8	-48.7	100	98
ppy-mir-218-1	110	4	46208915	70	2.88E-5	62.9	-27.8	100	76
ppy-mir-218-2	110	4	46208895	110	8.19E-52	61.8	-48.7	100	98
lca-mir-218	110	4	46208915	70	2.88E-5	62.9	-27.8	100	76
mmu-mir-218-1	110	4	46208915	70	4.5E-4	62.9	-27.8	100	74
mmu-mir-218-2	110	4	46208895	110	2E-49	61.8	-48.7	100	97
rno-mir-218-2	110	4	46208895	110	2E-49	61.8	-48.7	100	97
rno-mir-218-1	110	4	46208915	70	4.5E-4	62.9	-27.8	100	74
bta-mir-218	62	4	46208918	62	3E-28	61.3	-25.4	100	100
dre-mir-218a-1	83	4	46208915	70	3.24E-4	62.9	-27.8	100	73
dre-mir-218a-2	88	4	46208906	83	9.37E-11	62.7	-35.6	100	79
dre-mir-218b	76	3	91870799	70	4.69E-3	60	-23.3	100	70
fru-mir-218b	76	3	91870799	70	4.69E-3	60	-23.3	100	69
fru-mir-218a-1	83	4	46208915	71	8.2E-5	62	-28.6	100	73
fru-mir-218a-2	84	4	46208914	70	8.64E-8	60	-26	100	78
tni-mir-218b	76	3	91870799	70	4.69E-3	60	-23.3	100	66
tni-mir-218a-1	83	4	46208915	71	8.2E-5	62	-28.6	100	72
tni-mir-218a-2	84	4	46208914	70	8.64E-8	60	-26	100	78
xtr-mir-219	95	9	58483186	70	1.72E-5	60	-24.8	100	79
gga-mir-219	85	9	58483185	71	3.81E-6	59.2	-24.8	100	80
mdo-mir-219	91	9	58483183	79	2.29E-32	60.8	-28.8	100	96
mml-mir-219	110	12	5674294	109	2.67E-51	67.9	-55.7	100	98
ggo-mir-219	110	12	5674294	106	4.02E-47	62.3	-51.7	100	97
hsa-mir-219-1	110	12	5674294	106	4.02E-47	62.3	-51.7	100	97
hsa-mir-219-2	97	9	58483168	97	2.87E-44	74.2	-49.5	100	98
ppy-mir-219	110	12	5674294	106	9.79E-45	62.3	-51.7	100	96
mmu-mir-219-2	97	9	58483168	97	7.01E-42	74.2	-49.5	100	97
rno-mir-219-2	96	9	58483168	96	6.67E-39	68.8	-48.5	100	96
dre-mir-219-1	91	9	58483186	71	4.14E-6	59.2	-24.8	100	77
dre-mir-219-3	150	9	58483185	71	7.34E-6	59.2	-24.8	100	71
fru-mir-219-2	80	9	58483185	70	1.4E-5	60	-24.8	100	76
fru-mir-219-1	73	9	58483186	70	1.24E-5	60	-24.8	100	82
tni-mir-219-2	80	9	58483185	70	1.4E-5	60	-24.8	100	76
tni-mir-219-1	95	9	58483185	71	4.36E-6	59.2	-24.8	100	83
bta-mir-222	110	9	29084491	71	1.97E-2	59.2	-21.1	90	71
xtr-mir-223	86	X	53762339	75	8.71E-18	66.7	-27.9	100	90
gga-mir-223	100	X	53762324	90	4.46E-23	71.1	-44.8	89	90
sla-mir-223	110	X	53762315	103	2.47E-40	68	-49.1	89	95
mml-mir-223	110	X	53762318	100	1.53E-38	70	-49.1	89	95
ggo-mir-223	110	X	53762315	103	4.16E-45	68	-49.1	89	97
hsa-mir-223	110	X	53762315	103	4.16E-45	68	-49.1	89	97
ppa-mir-223	110	X	53762315	103	4.16E-45	68	-49.1	89	97
ptr-mir-223	110	X	53762315	103	4.16E-45	68	-49.1	89	97
ppy-mir-223	110	X	53762315	103	4.16E-45	68	-49.1	89	97
mmu-mir-223	110	X	53762324	97	1.36E-29	72.2	-49.1	89	92
rno-mir-223	110	X	53762316	102	8.42E-28	68.6	-49.1	89	90
dre-mir-223	99	X	53762367	75	8.92E-6	64	-23.3	100	82
tni-mir-223	85	X	53762339	71	1.94E-9	59.2	-25.2	100	86
xtr-mir-301-1	84	9	37047041	73	5.06E-30	63	-22.7	100	97
xtr-mir-301-2	73	9	37047051	71	2.02E-7	70.4	-30	100	82
gga-mir-301	93	26	33988638	70	1.1E-5	68.6	-27.8	96	75
hsa-mir-301	86	9	37047041	84	2.39E-41	73.8	-38.4	100	100
mmu-mir-301	86	9	37047050	75	8.14E-29	69.3	-31.3	100	96
mmu-mir-301b	97	26	33988628	89	9.59E-28	69.7	-44.4	96	92
rno-mir-301	100	9	37047050	75	9.77E-29	69.3	-31.3	100	96
dre-mir-301a-1	86	9	37047041	73	1.84E-20	63	-22.7	100	92
dre-mir-301a-2	86	9	37047041	73	1.84E-20	63	-22.7	100	92
dre-mir-301b	81	9	37047054	70	8.75E-4	62.9	-24.2	91	74
dre-mir-301c	83	9	37047051	71	3.7E-6	70.4	-30	95	82
fru-mir-301	68	9	37047051	71	2.87E-6	70.4	-30	95	81
tni-mir-301	79	9	37047051	71	3.48E-6	70.4	-30	95	82
gga-mir-302a	67	32	35353856	71	6.94E-3	64.8	-26.2	95	70
gga-mir-302b	72	32	35353991	70	8.53E-12	65.7	-25.8	91	89
gga-mir-302c	65	32	35353857	70	7.46E-12	62.9	-24.3	95	88
gga-mir-302d	69	32	35353524	70	1.21E-7	57.1	-25.9	100	81
mdo-mir-302b	71	32	35353992	70	7.77E-6	65.7	-25.8	95	84
mdo-mir-302c	59	32	35353857	70	1.72E-15	62.9	-24.3	100	93
mdo-mir-302a	70	32	35353697	70	5.68E-19	77.1	-33.8	100	91
mdo-mir-302d	71	32	35353524	70	7.77E-6	57.1	-25.9	95	84
hsa-mir-302b	73	32	35353992	71	5.77E-16	64.8	-25.8	96	90
hsa-mir-302c	68	32	35353854	70	9.91E-30	71.4	-32.3	100	99
hsa-mir-302d	68	32	35353522	70	2.42E-27	62.9	-26.8	96	97
mmu-mir-302	69	32	35353697	71	5.37E-16	76.1	-33.8	96	90
mmu-mir-302b	74	32	35353988	70	8.51E-9	74.3	-26.1	87	81
mmu-mir-302c	68	32	35353857	71	8.86E-21	62	-24.3	95	94
mmu-mir-302d	66	32	35353856	71	6.81E-3	64.8	-26.2	95	83
xtr-mir-367	63	32	35353396	71	6.4E-3	62	-21.3	95	78
gga-mir-367	73	32	35353392	70	3.84E-20	74.3	-28.9	100	90
mdo-mir-367	63	32	35353393	71	7.43E-15	73.2	-27.8	100	90
hsa-mir-367	68	32	35353393	70	5.89E-25	74.3	-27.8	100	96
mmu-mir-367	75	32	35353392	70	1.63E-22	74.3	-28.9	100	93
xtr-mir-383	73	16	41130405	73	2.45E-25	71.2	-27.3	100	95
gga-mir-383	73	16	41130405	73	2.45E-25	71.2	-27.3	100	95
mdo-mir-383	70	16	41130405	70	5.06E-14	60	-26.5	100	89
hsa-mir-383	73	16	41130405	73	6.94E-35	71.2	-27.3	100	100
mmu-mir-383	70	16	41130405	70	9.89E-31	60	-26.5	95	99
rno-mir-383	74	16	41130403	74	4.36E-33	56.8	-26.5	95	99
xtr-mir-425	77	20	43143896	70	5.19E-8	71.4	-33	100	81
mdo-mir-425	85	20	43143888	85	2.91E-25	75.3	-42	91	92
mmu-mir-425	85	20	43143888	85	1.38E-39	75.3	-42	100	99
bta-mir-425	87	20	43143887	87	9.12E-41	75.9	-44.9	84	99
xtr-mir-455	87	11	71492125	85	1.8E-39	75.3	-39.4	95	99
gga-mir-455	86	11	71492125	85	4.32E-37	75.3	-39.4	95	98
mmu-mir-455	82	11	71492125	82	2.17E-23	68.3	-37	100	93
bta-mir-455	89	11	71492125	88	1.23E-43	68.2	-41.6	100	100
dre-mir-455	96	11	71492125	88	8.01E-39	68.2	-41.6	95	98
fru-mir-455	84	11	71492126	81	1.02E-34	69.1	-37	95	98
tni-mir-455	84	11	71492133	77	2.5E-32	70.1	-35.8	95	97
xtr-mir-489	84	14	21927486	76	6.04E-8	76.3	-30.2	87	84
gga-mir-489	84	14	21927486	76	4.17E-15	76.3	-30.2	87	88
hsa-mir-489	84	14	21927484	84	3.34E-34	81	-41.1	96	96
dre-mir-489	104	14	21927482	77	1.98E-8	67.5	-28.7	87	86
fru-mir-489	102	14	21927483	75	4.71E-6	66.7	-27.6	87	81
tni-mir-489	92	14	21927483	75	1.02E-3	66.7	-27.6	87	80
gga-mir-499	91	24	27001143	71	7.95E-4	64.8	-31.1	95	79
hsa-mir-499	122	24	27001120	119	7.79E-48	67.2	-56	100	95
mmu-mir-499	79	24	27001149	71	8.36E-22	56.3	-23.9	100	94
rno-mir-499	65	24	27001149	70	1.05E-23	57.1	-23.9	100	97
dre-mir-499	91	24	27001149	71	5.09E-5	56.3	-23.9	100	76
xtr-mir-24a	67	1	74734227	71	9.96E-17	62	-29.9	96	91
xtr-mir-24b	68	1	74734228	71	2.09E-2	59.2	-26.8	100	78
gga-mir-24	68	1	74734227	70	1.74E-24	62.9	-29.9	100	96
mdo-mir-24-2	73	20	51622094	72	5.64E-20	75	-34.2	100	92
mml-mir-24-1	68	1	74734227	70	2.93E-29	62.9	-29.9	100	99
mml-mir-24-2	73	20	51622090	73	4.04E-30	71.2	-30.6	100	97
mne-mir-24-1	68	1	74734227	70	2.93E-29	62.9	-29.9	100	99
mne-mir-24-2	73	20	51622090	73	4.04E-30	71.2	-30.6	100	97
ggo-mir-24	73	20	51622090	72	3.89E-27	69.4	-29	100	96
hsa-mir-24-1	68	1	74734227	70	2.93E-29	62.9	-29.9	100	99
hsa-mir-24-2	73	20	51622090	72	3.89E-27	69.4	-29	100	96
ppa-mir-24-1	68	1	74734227	70	2.93E-29	62.9	-29.9	100	99
ppa-mir-24-2	73	20	51622090	72	3.89E-27	69.4	-29	100	96
ptr-mir-24	73	20	51622090	72	3.89E-27	69.4	-29	100	96
ppy-mir-24-1	68	1	74734227	70	2.93E-29	62.9	-29.9	100	99
ppy-mir-24-2	73	20	51622090	72	3.89E-27	69.4	-29	100	96
mmu-mir-24-1	68	1	74734227	70	7.13E-27	62.9	-29.9	100	97
mmu-mir-24-2	107	20	51622087	94	3.55E-19	70.2	-46.8	100	88
rno-mir-24-1	68	1	74734227	70	7.13E-27	62.9	-29.9	100	97
rno-mir-24-2	108	20	51622081	93	1.42E-18	71	-48.5	100	88
bta-mir-24	72	20	51622090	72	6.43E-32	69.4	-29	100	99
ssc-mir-24	72	20	51622090	72	2.64E-34	58.3	-24.1	100	100
dre-mir-24-4	90	1	74734229	70	3.1E-5	57.1	-25.2	100	71
dre-mir-24-2	82	20	51622098	70	8.77E-7	71.4	-28	100	78
dre-mir-24-3	142	1	74734225	71	8.95E-10	62	-30.4	100	87
dre-mir-24-1	80	1	74734226	71	4.51E-10	62	-30.4	100	87
fru-mir-24-2	82	1	74734229	70	2.76E-5	57.1	-25.2	100	74
tni-mir-24-1	70	1	74734225	70	5.92E-9	62.9	-29.1	100	83
tni-mir-24-2	80	1	74734229	70	2.68E-5	57.1	-25.2	100	74
xtr-mir-93a	73	6	12505526	71	3.94E-6	73.2	-29.9	100	80
mdo-mir-93	89	6	12505524	80	1.1E-31	70	-38.2	100	96
age-mir-93	80	6	12505524	75	6.43E-36	74.7	-36.5	100	100
lla-mir-93	80	6	12505525	74	2.54E-35	75.7	-36.5	100	100
sla-mir-93	80	6	12505524	75	3.82E-31	74.7	-36.5	100	97
mml-mir-93	80	6	12505524	75	3.82E-31	74.7	-36.5	100	97
mne-mir-93	80	6	12505524	75	3.82E-31	74.7	-36.5	100	97
ggo-mir-93	80	6	12505524	75	1.57E-33	74.7	-36.5	100	99
hsa-mir-93	80	6	12505524	75	3.82E-31	74.7	-36.5	100	97
ppa-mir-93	80	6	12505524	75	1.57E-33	74.7	-36.5	100	99
ptr-mir-93	80	6	12505524	75	3.82E-31	74.7	-36.5	100	97
ppy-mir-93	80	6	12505524	75	1.57E-33	74.7	-36.5	100	99
mmu-mir-93	88	6	12505524	75	1.76E-33	74.7	-36.5	100	99
rno-mir-93	87	6	12505524	75	2.52E-26	74.7	-36.5	100	96
bta-mir-93	77	6	12505524	75	3.64E-31	74.7	-36.5	100	97
dre-mir-93	74	6	12505531	70	2.47E-4	60	-21.6	95	72
xtr-mir-96	75	14	10022628	70	1.28E-5	65.7	-29.5	100	84
mdo-mir-96	97	14	10022615	86	1.52E-30	72.1	-39.8	100	94
sla-mir-96	76	14	10022620	78	2.84E-31	69.2	-34.4	100	97
mml-mir-96	78	14	10022620	78	8.01E-38	69.2	-34.4	100	100
mne-mir-96	78	14	10022620	78	8.01E-38	69.2	-34.4	100	100
ggo-mir-96	78	14	10022620	78	8.01E-38	69.2	-34.4	100	100
hsa-mir-96	78	14	10022620	78	8.01E-38	69.2	-34.4	100	100
ppa-mir-96	78	14	10022620	78	8.01E-38	69.2	-34.4	100	100
ptr-mir-96	78	14	10022620	78	8.01E-38	69.2	-34.4	100	100
mmu-mir-96	106	14	10022615	89	1.88E-39	74.2	-44.6	100	98
rno-mir-96	106	14	10022615	89	3.17E-44	74.2	-44.6	100	100
dre-mir-96	125	14	10022628	70	3.65E-4	65.7	-29.5	100	83
fru-mir-96	102	14	10022626	70	4.89E-9	65.7	-29.5	100	86
tni-mir-96	78	14	10022626	70	3.53E-9	65.7	-29.5	100	86
xtr-mir-101a-2	83	5	48186723	83	1.87E-33	69.9	-47.3	100	96
xtr-mir-101a-1	91	1	96260651	88	2.93E-36	70.5	-31.9	100	97
gga-mir-101	79	1	96260658	75	1.41E-28	72	-27.7	100	96
mdo-mir-101-2	79	1	96260654	79	9.7E-36	73.4	-30.6	100	99
mdo-mir-101-1	83	5	48186723	83	7.68E-36	69.9	-47.3	100	98
age-mir-101	75	5	48186727	75	1.65E-33	66.7	-36.2	100	99
lla-mir-101	75	5	48186727	75	6.76E-36	66.7	-36.2	100	100
sla-mir-101	75	5	48186727	75	6.76E-36	66.7	-36.2	100	100
mml-mir-101	75	5	48186727	75	6.76E-36	66.7	-36.2	100	100
mne-mir-101	75	5	48186727	75	6.76E-36	66.7	-36.2	100	100
ggo-mir-101	75	5	48186727	75	6.76E-36	66.7	-36.2	100	100
hsa-mir-101-1	75	5	48186727	75	1.65E-33	66.7	-36.2	100	99
hsa-mir-101-2	79	1	96260654	79	3.98E-38	73.4	-30.6	100	100
ppa-mir-101	75	5	48186727	75	6.76E-36	66.7	-36.2	100	100
ptr-mir-101	75	5	48186727	75	6.76E-36	66.7	-36.2	100	100
ppy-mir-101	75	5	48186727	75	1.65E-33	66.7	-36.2	100	99
mmu-mir-101a	83	5	48186723	83	1.29E-40	69.9	-47.3	100	100
mmu-mir-101b	97	1	96260645	94	4.95E-35	66	-32	95	95
rno-mir-101b	97	1	96260645	94	3.42E-42	66	-32	95	98
rno-mir-101a	75	5	48186727	75	6.76E-36	66.7	-36.2	100	100
bta-mir-101	79	1	96260654	79	3.98E-38	73.4	-30.6	100	100
dre-mir-101a	81	5	48186724	77	6.91E-30	72.7	-37.4	100	96
dre-mir-101b	112	1	96260651	74	1.06E-8	64.9	-24.2	95	85
fru-mir-101a	74	5	48186727	74	1.34E-18	67.6	-34.5	100	91
fru-mir-101b	88	1	96260651	88	5.08E-10	70.5	-31.9	95	84
tni-mir-101a	74	5	48186727	74	1.34E-18	67.6	-34.5	100	91
tni-mir-101b	88	1	96260651	88	2.08E-12	70.5	-31.9	95	85
xtr-mir-103-1	85	4	46381008	77	7.3E-30	64.9	-28.1	100	96
xtr-mir-103-2	83	24	20465777	70	5.91E-26	60	-23.7	100	96
gga-mir-103-2	83	24	20465772	75	6.14E-29	69.3	-27.5	100	96
gga-mir-103-1	78	4	46381015	72	4.36E-34	72.2	-33	100	100
mdo-mir-103-1	76	4	46381018	72	1.03E-31	66.7	-25.9	100	99
mdo-mir-103-2	84	24	20465771	75	6.23E-29	74.7	-28.1	100	96
age-mir-103	78	4	46381015	75	1.72E-33	72	-33.5	100	99
lla-mir-103	78	4	46381015	75	1.72E-33	72	-33.5	100	99
mml-mir-103	78	4	46381015	75	1.72E-33	72	-33.5	100	99
mne-mir-103	78	4	46381015	75	1.72E-33	72	-33.5	100	99
ggo-mir-103	78	4	46381015	75	1.72E-33	72	-33.5	100	99
hsa-mir-103-2	78	24	20465771	77	2.51E-37	72.7	-28.1	100	100
hsa-mir-103-1	78	4	46381015	75	1.72E-33	72	-33.5	100	99
ppa-mir-103	78	4	46381015	75	1.72E-33	72	-33.5	100	99
ptr-mir-103	78	4	46381015	75	1.72E-33	72	-33.5	100	99
ppy-mir-103	78	4	46381015	75	1.72E-33	72	-33.5	100	99
mmu-mir-103-1	86	4	46381008	86	1.27E-37	74.4	-39.2	100	98
mmu-mir-103-2	86	24	20465766	86	7.18E-38	74.4	-32.5	100	98
rno-mir-103-2	86	24	20465766	86	7.18E-38	74.4	-32.5	100	98
rno-mir-103-1	86	4	46381008	86	1.27E-37	74.4	-39.2	100	98
bta-mir-103	72	4	46381015	71	3.79E-31	73.2	-31.3	100	99
ssc-mir-103	82	4	46381010	82	7.25E-33	75.6	-36.6	100	96
dre-mir-103	88	4	46381022	70	6.23E-15	57.1	-22.7	100	83
fru-mir-103	82	24	20465778	70	2.98E-9	60	-23.7	100	84
tni-mir-103	86	24	20465778	70	1.95E-7	60	-23.7	100	84
xtr-mir-338-1	78	9	3907828	71	5.34E-5	59.2	-25.1	100	84
mmu-mir-338	98	9	3907806	97	3.63E-25	76.3	-41.5	85	91
rno-mir-338	66	9	3907824	71	2.97E-12	67.6	-27.5	100	90
dre-mir-338-1	85	9	3907829	70	1.5E-5	57.1	-22.1	100	68
dre-mir-338-2	85	9	3907829	70	1.5E-5	57.1	-22.1	100	68
dre-mir-338-3	124	9	3907828	71	5.91E-6	59.2	-25.1	100	77
dre-mir-338-4	124	9	3907828	71	5.91E-6	59.2	-25.1	100	77
fru-mir-338	80	9	3907828	71	3.53E-6	59.2	-25.1	100	81
tni-mir-338	80	9	3907828	71	3.53E-6	59.2	-25.1	100	81
xtr-mir-22	92	9	49177552	70	1.72E-8	77.1	-28.3	100	83
mdo-mir-22	81	9	49177555	71	1.71E-20	62	-26	100	92
age-mir-22	85	9	49177543	85	5.97E-42	80	-39.8	100	100
lla-mir-22	85	9	49177543	85	5.97E-42	80	-39.8	100	100
sla-mir-22	85	9	49177543	85	1.46E-39	80	-39.8	100	99
mml-mir-22	85	9	49177543	85	5.97E-42	80	-39.8	100	100
mne-mir-22	85	9	49177543	85	5.97E-42	80	-39.8	100	100
hsa-mir-22	85	9	49177543	85	5.97E-42	80	-39.8	100	100
ppa-mir-22	85	9	49177543	85	5.97E-42	80	-39.8	100	100
ptr-mir-22	85	9	49177543	85	5.97E-42	80	-39.8	100	100
ppy-mir-22	85	9	49177543	85	5.97E-42	80	-39.8	100	100
lca-mir-22	85	9	49177543	85	5.97E-42	80	-39.8	100	100
mmu-mir-22	95	9	49177537	93	1.15E-46	73.1	-40.6	100	100
rno-mir-22	95	9	49177537	93	2.8E-44	73.1	-40.6	100	99
bta-mir-22	85	9	49177543	85	5.97E-42	80	-39.8	100	100
dre-mir-22a-1	86	9	49177552	71	1.05E-12	76.1	-28.3	95	86
dre-mir-22a-2	86	9	49177552	71	1.05E-12	76.1	-28.3	95	86
dre-mir-22b	82	9	49177552	70	2.25E-4	77.1	-28.3	95	79
fru-mir-22b	86	9	49177552	70	1.65E-11	77.1	-28.3	95	89
fru-mir-22a	86	9	49177552	70	1.02E-9	77.1	-28.3	95	85
tni-mir-22b	87	9	49177552	70	6.35E-8	77.1	-28.3	95	86
tni-mir-22a	86	9	49177552	70	2.47E-7	77.1	-28.3	95	83
xtr-mir-25-1	82	6	12505737	77	1.87E-8	70.1	-30.3	100	77
xtr-mir-25-2	82	6	12505737	77	1.87E-8	70.1	-30.3	100	77
rno-mir-25	84	6	12505732	83	6.11E-27	74.7	-39.1	100	94
bta-mir-25	84	6	12505732	83	1.03E-31	74.7	-39.1	100	96
dre-mir-25	82	6	12505743	71	1.87E-8	59.2	-25.4	100	82
fru-mir-25	82	6	12505737	77	7.67E-11	70.1	-30.3	100	86
tni-mir-25	82	6	12505737	77	7.67E-11	70.1	-30.3	100	86
xtr-mir-33a	68	10	26520446	81	1.32E-8	74.1	-40.3	100	76
xtr-mir-33b	69	10	26520446	80	2.03E-4	72.5	-39.9	95	74
gga-mir-33	69	10	26520447	80	2.19E-10	72.5	-38.7	100	83
mml-mir-33	69	10	26520457	70	2.54E-22	62.9	-26.2	100	95
mne-mir-33	69	10	26520457	70	2.54E-22	62.9	-26.2	100	95
ggo-mir-33	69	10	26520455	70	6.68E-26	65.7	-27.8	100	97
hsa-mir-33	69	10	26520455	70	6.68E-26	65.7	-27.8	100	97
hsa-mir-33b	96	5	44683960	94	2.47E-42	74.5	-57.3	100	98
ppa-mir-33	69	10	26520455	70	6.68E-26	65.7	-27.8	100	97
ptr-mir-33	69	10	26520455	70	6.68E-26	65.7	-27.8	100	97
ppy-mir-33	69	10	26520455	70	1.63E-23	65.7	-27.8	100	95
mmu-mir-33	69	10	26520455	70	1.63E-23	65.7	-27.8	100	95
rno-mir-33	69	10	26520455	70	1.04E-24	65.7	-27.8	100	95
xtr-mir-100	76	5	15052360	71	7.38E-5	62	-25.5	95	76
mdo-mir-100	80	5	15052357	76	1.1E-31	57.9	-25.5	95	97
age-mir-100	80	5	15052357	80	2.69E-29	65	-28.1	95	95
lla-mir-100	80	5	15052357	80	2.69E-29	65	-28.1	95	95
sla-mir-100	80	5	15052357	80	1.6E-24	65	-28.1	95	93
mml-mir-100	80	5	15052357	80	6.56E-27	65	-28.1	95	94
ggo-mir-100	80	5	15052357	80	6.56E-27	65	-28.1	95	94
hsa-mir-100	80	5	15052357	80	6.56E-27	65	-28.1	95	94
ppa-mir-100	80	5	15052357	80	6.56E-27	65	-28.1	95	94
ptr-mir-100	80	5	15052357	80	6.56E-27	65	-28.1	95	94
ppy-mir-100	80	5	15052357	80	6.56E-27	65	-28.1	95	94
mmu-mir-100	80	5	15052357	80	6.56E-27	65	-28.1	95	94
rno-mir-100	80	5	15052357	80	1.6E-24	65	-28.1	95	93
dre-mir-100-1	96	5	15052356	77	2.97E-20	57.1	-25.5	95	91
dre-mir-100-2	75	5	15052362	70	1.98E-11	62.9	-25.5	95	87
fru-mir-100	63	5	15052365	71	3.99E-12	62	-25.2	95	89
tni-mir-100	63	5	15052365	71	3.99E-12	62	-25.2	95	89
xtr-mir-124	88	29	17267142	74	3.87E-33	62.2	-26.8	100	99
gga-mir-124a	96	29	17267142	71	1.7E-32	64.8	-26.8	100	99
mdo-mir-124a-1	85	25	31177017	85	5.06E-42	65.9	-35.9	100	100
mdo-mir-124a-2	93	29	17267142	73	6.72E-35	63	-26.8	100	100
mdo-mir-124a-3	68	24	49963154	70	1.21E-29	65.7	-26.9	100	99
age-mir-124a	107	29	17267123	105	3.64E-46	64.8	-36.2	100	97
lla-mir-124a	107	29	17267123	105	8.88E-44	64.8	-36.2	100	96
mml-mir-124a	109	29	17267123	107	2.38E-47	65.4	-39.1	100	97
ggo-mir-124a	109	29	17267133	97	3.59E-43	55.7	-33.8	100	97
hsa-mir-124a-1	85	25	31177017	85	5.06E-42	65.9	-35.9	100	100
hsa-mir-124a-2	109	29	17267133	97	3.59E-43	55.7	-33.8	100	97
hsa-mir-124a-3	87	24	49963145	87	7.56E-41	69	-40.3	100	99
ppa-mir-124a	109	29	17267133	97	3.59E-43	55.7	-33.8	100	97
ptr-mir-124a	109	29	17267133	97	3.59E-43	55.7	-33.8	100	97
ppy-mir-124a	109	29	17267133	97	1.47E-45	55.7	-33.8	100	98
mmu-mir-124a-3	68	24	49963154	70	1.21E-29	65.7	-26.9	100	99
mmu-mir-124a-1	85	25	31177017	85	5.06E-42	65.9	-35.9	100	100
mmu-mir-124a-2	109	29	17267132	98	5.81E-45	59.2	-34.8	100	98
rno-mir-124a-3	87	24	49963145	87	7.56E-41	69	-40.3	100	99
rno-mir-124a-1	85	25	31177017	85	5.06E-42	65.9	-35.9	100	100
rno-mir-124a-2	109	29	17267132	98	5.81E-45	59.2	-34.8	100	98
bta-mir-124a	85	25	31177017	85	5.06E-42	65.9	-35.9	100	100
ssc-mir-124a	85	25	31177017	85	1.23E-39	65.9	-35.9	100	99
dre-mir-124-1	82	29	17267143	71	1.12E-14	62	-24.6	100	87
dre-mir-124-2	83	25	31177026	71	6.6E-29	62	-24.3	100	96
dre-mir-124-4	83	24	49963160	102	2.25E-22	56.9	-37.5	100	93
dre-mir-124-5	129	24	49963154	71	2.72E-32	64.8	-26.9	100	99
fru-mir-124-3	83	24	49963160	102	2.25E-22	56.9	-37.5	100	93
fru-mir-124-1	77	29	17267142	71	7.71E-28	64.8	-26.8	100	98
fru-mir-124-2	78	25	31177026	71	6.11E-29	62	-24.3	100	94
tni-mir-124-3	80	24	49963160	102	2.15E-22	56.9	-37.5	100	95
tni-mir-124-1	67	29	17267142	71	6.44E-28	64.8	-26.8	100	98
tni-mir-124-2	75	25	31177026	71	5.81E-29	62	-24.3	100	94
xtr-mir-137-1	101	6	54695660	83	3.46E-38	81.9	-41.3	100	99
xtr-mir-137-2	101	6	54695660	83	3.46E-38	81.9	-41.3	100	99
xtr-mir-137-3	101	6	54695660	83	3.46E-38	81.9	-41.3	100	99
gga-mir-137	96	6	54695655	96	5.69E-46	79.2	-44.3	100	99
hsa-mir-137	102	6	54695650	102	6.6E-52	78.4	-47.9	100	100
mmu-mir-137	73	6	54695664	73	8.94E-35	82.2	-31.7	100	100
rno-mir-137	102	6	54695653	99	4.07E-50	80.8	-47.5	100	100
dre-mir-137-1	85	6	54695660	82	1.63E-30	82.9	-41.3	100	95
fru-mir-137	73	6	54695664	73	5.31E-30	82.2	-31.7	100	97
tni-mir-137	70	6	54695672	70	1.02E-12	68.6	-24	95	89
xtr-mir-143	83	4	62738108	78	1.79E-30	71.8	-42.2	100	96
mdo-mir-143	63	4	62738113	70	1.17E-24	71.4	-36.1	100	97
lla-mir-143	106	4	62738091	101	4.49E-44	67.3	-50.9	100	97
ggo-mir-143	106	4	62738091	101	4.49E-44	67.3	-50.9	100	97
hsa-mir-143	106	4	62738091	101	4.49E-44	67.3	-50.9	100	97
ppa-mir-143	106	4	62738091	101	1.84E-46	67.3	-50.9	100	98
ptr-mir-143	106	4	62738091	101	1.84E-46	67.3	-50.9	100	98
ppy-mir-143	106	4	62738091	101	4.49E-44	67.3	-50.9	100	97
mmu-mir-143	63	4	62738116	70	4.79E-27	62.9	-29.1	100	100
rno-mir-143	105	4	62738091	97	1.08E-41	63.9	-49.5	100	97
dre-mir-143-1	99	4	62738112	71	1.96E-21	70.4	-37.2	100	89
dre-mir-143-2	99	4	62738112	71	1.96E-21	70.4	-37.2	100	89
xtr-mir-144	62	9	46356701	70	4.44E-14	74.3	-25.8	100	90
gga-mir-144	85	9	46356700	70	6.41E-11	77.1	-27.4	100	83
mdo-mir-144	85	9	46356698	77	1.68E-14	70.1	-28.2	95	84
mne-mir-144	86	9	46356696	78	7.84E-26	76.9	-33.8	100	94
hsa-mir-144	86	9	46356696	78	3.22E-28	76.9	-33.8	100	95
ppa-mir-144	86	9	46356696	78	7.84E-26	76.9	-33.8	100	94
ptr-mir-144	86	9	46356696	78	3.22E-28	76.9	-33.8	100	95
ppy-mir-144	86	9	46356700	74	7.84E-26	73	-27.4	100	95
mmu-mir-144	66	9	46356700	70	8.11E-19	77.1	-27.4	100	92
rno-mir-144	83	9	46356695	78	4.46E-21	79.5	-36	100	91
dre-mir-144	89	9	46356701	71	6.29E-5	73.2	-25.8	100	81
fru-mir-144	73	9	46356701	71	1.24E-5	73.2	-25.8	100	85
tni-mir-144	74	9	46356701	71	1.27E-5	73.2	-25.8	100	85
xtr-mir-191	86	20	43143422	71	2.35E-7	64.8	-27.1	100	71
mdo-mir-191	74	20	43143416	74	1.04E-30	78.4	-37.9	100	97
hsa-mir-191	92	20	43143407	91	4.01E-43	76.9	-49	100	99
mmu-mir-191	74	20	43143416	74	4.27E-33	78.4	-37.9	100	99
rno-mir-191	91	20	43143408	90	1.56E-42	77.8	-48.7	100	99
bta-mir-191	91	20	43143408	90	6.41E-45	77.8	-48.7	100	100
xtr-mir-196a	106	27	4272352	85	1.73E-17	87.1	-44.4	100	89
xtr-mir-196b	87	14	43299500	70	2.49E-7	57.1	-24.6	90	86
gga-mir-196-2	94	14	43299497	86	3.18E-19	74.4	-35.8	95	90
gga-mir-196-1	95	14	43299540	71	6.76E-5	59.2	-21.1	95	82
mdo-mir-196b	86	14	43299498	85	1.31E-30	75.3	-35.8	100	95
age-mir-196	110	27	4272336	109	7.17E-54	78.9	-50	100	99
mml-mir-196	70	27	4272363	71	3.53E-5	73.2	-28.5	100	78
ggo-mir-196-1	70	27	4272363	71	3.53E-5	73.2	-28.5	100	78
ggo-mir-196-2	110	27	4272335	110	7.44E-57	78.2	-50	100	100
hsa-mir-196a-1	70	27	4272363	71	3.53E-5	73.2	-28.5	100	78
hsa-mir-196a-2	110	27	4272335	110	7.44E-57	78.2	-50	100	100
hsa-mir-196b	84	14	43299498	84	2.31E-41	73.8	-34.3	100	100
ppa-mir-196	110	27	4272335	110	7.44E-57	78.2	-50	100	100
ptr-mir-196	110	27	4272335	110	7.44E-57	78.2	-50	100	100
ppy-mir-196-1	70	27	4272363	71	3.53E-5	73.2	-28.5	100	78
ppy-mir-196-2	110	27	4272335	110	7.44E-57	78.2	-50	100	100
mmu-mir-196a-1	102	27	4272363	70	2.22E-4	74.3	-28.5	100	73
mmu-mir-196a-2	85	27	4272351	85	4.53E-42	87.1	-44.5	100	100
mmu-mir-196b	85	14	43299498	85	5.92E-42	75.3	-35.8	100	100
rno-mir-196b	85	14	43299498	85	5.92E-42	75.3	-35.8	100	100
dre-mir-196a-1	106	27	4272363	70	6.11E-8	74.3	-28.5	100	82
dre-mir-196a-2	76	27	4272362	71	1.61E-7	76.1	-31.2	100	83
dre-mir-196b	79	9	28222421	71	8.48E-4	59.2	-23	95	70
fru-mir-196a-2	76	27	4272363	70	9.94E-6	74.3	-28.5	100	83
fru-mir-196a-1	85	27	4272363	70	1.14E-5	74.3	-28.5	100	79
fru-mir-196b	69	9	28222421	71	1.11E-2	59.2	-23	95	73
tni-mir-196a-2	76	27	4272363	70	9.94E-6	74.3	-28.5	100	83
xtr-mir-200a	89	5	59370273	70	1.44E-6	60	-24.3	100	82
xtr-mir-200b	89	5	59369597	70	3.92E-13	71.4	-29.2	100	85
gga-mir-200a	87	5	59370261	77	2.63E-20	77.9	-36.4	100	91
gga-mir-200b	85	5	59369598	71	3.62E-10	67.6	-28.7	100	85
mdo-mir-200c	68	27	41110472	70	1.68E-22	77.1	-33.3	100	94
mdo-mir-200b	68	5	59369598	71	1.88E-17	67.6	-28.7	100	91
mdo-mir-200a	86	5	59370258	79	4.05E-19	68.4	-34.5	91	91
mml-mir-200c	68	27	41110472	71	1.75E-25	76.1	-33.3	100	97
ggo-mir-200c	67	27	41110472	71	1.71E-25	76.1	-33.3	100	97
hsa-mir-200b	95	5	59369593	80	2.1E-30	70	-34.7	100	95
hsa-mir-200c	68	27	41110472	71	1.75E-25	76.1	-33.3	100	97
hsa-mir-200a	90	5	59370258	86	1.96E-30	76.7	-39.8	100	94
ppy-mir-200c	68	27	41110472	71	1.75E-25	76.1	-33.3	100	97
mmu-mir-200b	70	5	59369597	70	3.29E-22	71.4	-29.2	100	94
mmu-mir-200a	90	5	59370256	90	9.36E-45	75.6	-42	100	100
mmu-mir-200c	69	27	41110472	71	3E-30	76.1	-33.3	100	99
rno-mir-200c	69	27	41110472	71	3E-30	76.1	-33.3	100	99
rno-mir-200a	89	5	59370256	89	3.65E-44	74.2	-41.5	100	100
rno-mir-200b	95	5	59369593	80	1.25E-25	70	-34.7	100	93
bta-mir-200a	86	5	59370258	86	3.12E-35	76.7	-39.8	100	97
bta-mir-200c	65	27	41110472	65	2.77E-30	73.8	-28.1	100	100
bta-mir-200b	59	5	59369598	71	4.24E-24	67.6	-28.7	100	98
dre-mir-200a	86	5	59370273	71	5.44E-6	59.2	-24.3	100	75
dre-mir-200b	82	5	59369597	70	2.06E-5	71.4	-29.2	100	77
dre-mir-200c	85	5	59369597	71	5.44E-6	70.4	-29.2	100	78
fru-mir-200a	83	5	59370273	71	5.28E-6	59.2	-24.3	100	73
fru-mir-200b	77	5	59369597	70	1.22E-6	71.4	-29.2	100	80
tni-mir-200a	62	5	59370273	71	3.63E-6	59.2	-24.3	100	82
xtr-mir-203	74	8	74819590	70	1.13E-18	68.6	-21.8	95	89
gga-mir-203	98	8	74819589	71	9.85E-17	76.1	-24.7	95	89
mdo-mir-203	81	8	74819589	71	7.81E-17	76.1	-24.7	95	87
hsa-mir-203	110	8	74819581	90	5.96E-40	68.9	-32.3	81	98
mmu-mir-203	76	8	74819589	72	5.17E-27	75	-24.7	100	96
dre-mir-203b	85	8	74819588	71	7.14E-5	78.9	-28	95	80
fru-mir-203	74	8	74819590	70	3.99E-9	68.6	-21.8	95	82
tni-mir-203	74	8	74819590	70	3.99E-9	68.6	-21.8	95	82
xtr-mir-204-2	88	1	89887234	88	6.86E-34	65.9	-40.6	100	95
gga-mir-204-2	101	3	40737586	81	4.71E-13	64.2	-34.4	95	86
mdo-mir-204	97	3	40737585	82	4.65E-16	63.4	-34.4	95	88
mmu-mir-204	68	1	89887244	68	1.2E-31	67.6	-33.2	100	100
ssc-mir-204	109	1	89887232	95	4.08E-45	69.5	-40.8	100	99
dre-mir-204-2	124	1	89887247	71	1.8E-4	59.2	-28.3	100	78
dre-mir-204-3	124	1	89887247	71	1.8E-4	59.2	-28.3	100	78
fru-mir-204	92	3	40737586	84	1.66E-12	66.7	-39.5	95	87
tni-mir-204b	86	1	89887234	76	1.88E-6	57.9	-29.9	95	78
tni-mir-204a	93	3	40737586	76	4.1E-10	60.5	-32.3	95	87
xtr-mir-208	81	8	6640026	71	1.05E-3	64.8	-26.7	95	71
mmu-mir-208	83	8	6640015	83	2.28E-26	77.1	-40	100	93
rno-mir-208	83	8	6640015	83	2.28E-26	77.1	-40	100	93
xtr-mir-212	96	9	49478921	70	7.16E-8	68.6	-28.5	90	74
mdo-mir-212	91	9	49478909	89	6.49E-42	74.2	-44	100	99
mmu-mir-212	91	9	49478909	89	6.49E-42	74.2	-44	100	99
dre-mir-212	94	9	49478921	70	4.31E-6	68.6	-28.5	90	68
fru-mir-212	95	9	49478921	71	1.1E-6	64.8	-27.9	90	74
tni-mir-212	95	9	49478921	71	1.1E-6	64.8	-27.9	90	75
xtr-mir-363	87	X	107957355	77	3.63E-20	59.7	-22.8	100	90
hsa-mir-363	75	X	107957359	75	2.24E-33	61.3	-23.9	100	99
mmu-mir-363	75	X	107957359	71	1.14E-16	56.3	-22.6	100	90
rno-mir-363	87	X	107957353	87	1.6E-28	66.7	-30.1	100	93
bta-mir-363	74	X	107957365	71	8.36E-30	56.3	-22	100	99
dre-mir-363	127	X	107957357	71	7.66E-7	56.3	-22.5	100	75
mdo-mir-451	62	9	46356536	70	4.44E-14	65.7	-34.1	95	91
gga-mir-32	70	11	67224682	71	2.87E-25	64.8	-25.9	100	97
mdo-mir-32	69	11	67224679	70	2.72E-22	74.3	-29	100	94
sla-mir-32	70	11	67224679	70	7.83E-32	74.3	-29	100	100
mml-mir-32	70	11	67224679	70	7.83E-32	74.3	-29	100	100
mne-mir-32	70	11	67224679	70	7.83E-32	74.3	-29	100	100
ggo-mir-32	70	11	67224679	70	7.83E-32	74.3	-29	100	100
hsa-mir-32	70	11	67224679	70	7.83E-32	74.3	-29	100	100
ppa-mir-32	70	11	67224679	70	7.83E-32	74.3	-29	100	100
ptr-mir-32	70	11	67224679	70	7.83E-32	74.3	-29	100	100
ppy-mir-32	70	11	67224679	70	7.83E-32	74.3	-29	100	100
mmu-mir-32	70	11	67224679	70	7.83E-32	74.3	-29	100	100
rno-mir-32	70	11	67224680	70	1.91E-29	71.4	-28.3	100	99
ssc-mir-32	70	11	67224679	70	1.91E-29	74.3	-29	100	99
gga-mir-190	85	30	30424608	85	2.38E-37	72.9	-30.7	100	98
mml-mir-190	85	30	30424608	85	4E-42	72.9	-30.7	100	100
ggo-mir-190	85	30	30424608	85	4E-42	72.9	-30.7	100	100
hsa-mir-190	85	30	30424608	85	4E-42	72.9	-30.7	100	100
ppa-mir-190	85	30	30424608	85	4E-42	72.9	-30.7	100	100
ptr-mir-190	85	30	30424608	85	4E-42	72.9	-30.7	100	100
mmu-mir-190	67	30	30424617	71	3.98E-29	73.2	-23.6	100	99
rno-mir-190	85	30	30424608	85	9.76E-40	72.9	-30.7	100	99
dre-mir-190b	90	7	46012270	70	5.13E-3	74.3	-21.3	95	76
fru-mir-190	67	30	30424617	71	2.36E-24	73.2	-23.6	100	96
tni-mir-190	67	30	30424617	71	2.36E-24	73.2	-23.6	100	96
gga-mir-147-1	70	30	14792402	70	8.51E-12	57.1	-21.3	100	87
gga-mir-147-2	70	30	14792402	70	8.51E-12	57.1	-21.3	100	87
gga-mir-375	65	37	28567571	70	2.36E-8	62.9	-29.8	95	85
mdo-mir-375	63	37	28567571	71	7.16E-27	62	-29.8	100	98
hsa-mir-375	64	37	28567571	64	7.59E-30	65.6	-26.2	100	100
mmu-mir-375	64	37	28567571	64	7.59E-30	65.6	-26.2	100	100
dre-mir-375-1	80	37	28567572	70	1.15E-4	60	-25.9	95	65
dre-mir-375-2	83	37	28567572	70	1.2E-4	60	-25.9	95	66
fru-mir-375	77	37	28567572	70	1.09E-4	60	-25.9	95	69
tni-mir-375	77	37	28567572	70	1.09E-4	60	-25.9	95	69
gga-mir-490	93	16	14579684	89	9.03E-32	65.2	-37.2	100	95
hsa-mir-490	128	16	14579668	126	6.68E-52	73	-51.5	100	95
mmu-mir-490	84	16	14579693	81	3.4E-37	66.7	-32.6	100	99
gga-mir-211	74	1	89887246	70	1.55E-6	62.9	-29.6	100	72
mml-mir-211	109	3	40737579	100	1.13E-38	62	-41.3	100	95
mne-mir-211	109	3	40737579	100	2.75E-36	62	-41.3	95	94
hsa-mir-211	110	3	40737579	100	2.78E-36	62	-41.3	95	94
mmu-mir-211	106	3	40737586	87	9.04E-24	64.4	-39.5	100	91
rno-mir-211	106	3	40737586	87	9.04E-24	64.4	-39.5	100	91
mmu-mir-466	73	15	0	1	8E-4	70.4	-23.4	81	73
gga-mir-21	97	9	37662748	93	6.03E-30	75.3	-43.6	100	92
mdo-mir-21	74	9	37662758	74	2.66E-28	78.4	-36.3	100	96
age-mir-21	72	9	37662758	72	6.76E-32	77.8	-35.8	100	99
mml-mir-21	72	9	37662758	72	6.76E-32	77.8	-35.8	100	99
mne-mir-21	72	9	37662758	72	6.76E-32	77.8	-35.8	100	99
ggo-mir-21	72	9	37662758	72	6.76E-32	77.8	-35.8	100	99
hsa-mir-21	72	9	37662758	72	6.76E-32	77.8	-35.8	100	99
ppa-mir-21	72	9	37662758	72	6.76E-32	77.8	-35.8	100	99
ptr-mir-21	72	9	37662758	72	6.76E-32	77.8	-35.8	100	99
ppy-mir-21	72	9	37662758	72	6.76E-32	77.8	-35.8	100	99
mmu-mir-21	92	9	37662748	92	1.07E-43	76.1	-43.6	100	99
rno-mir-21	92	9	37662748	92	4.37E-46	76.1	-43.6	100	100
bta-mir-21	72	9	37662758	72	2.77E-34	77.8	-35.8	100	100
ssc-mir-21	92	9	37662748	92	4.37E-46	76.1	-43.6	100	100
fru-mir-21	73	9	37662765	71	1.2E-2	67.6	-24.9	91	82
tni-mir-21	122	9	37662765	71	2.21E-2	67.6	-24.9	91	81
dre-mir-152	80	9	27662431	71	3.53E-6	76.1	-38.7	95	83
mdo-mir-186	68	6	77945926	71	2.57E-16	73.2	-30.6	100	89
ggo-mir-186	86	6	77945915	86	1.14E-37	81.4	-42.5	100	98
hsa-mir-186	86	6	77945915	86	1.14E-37	81.4	-42.5	100	98
ppa-mir-186	86	6	77945915	86	1.14E-37	81.4	-42.5	100	98
ptr-mir-186	86	6	77945915	86	1.14E-37	81.4	-42.5	100	98
mmu-mir-186	71	6	77945923	71	8.01E-29	81.7	-35	100	97
rno-mir-186	86	6	77945915	86	1.14E-37	81.4	-42.5	100	98
bta-mir-186	86	6	77945915	86	1.92E-42	81.4	-42.5	100	100
ssc-mir-186	82	6	77945915	82	1.07E-37	73.2	-36.2	100	99
mdo-mir-141	64	27	41110054	71	3.26E-8	64.8	-26.9	100	84
mml-mir-141	95	27	41110039	92	7.24E-32	76.1	-52	100	93
ggo-mir-141	95	27	41110045	86	1.13E-30	72.1	-41.2	86	94
hsa-mir-141	95	27	41110045	86	2.76E-28	72.1	-41.2	86	93
ppa-mir-141	95	27	41110049	82	6.72E-26	65.9	-36.8	100	93
ppy-mir-141	95	27	41110045	86	2.76E-28	72.1	-41.2	86	93
mmu-mir-141	72	27	41110050	72	1.08E-17	75	-35.1	86	90
rno-mir-141	94	27	41110045	81	6.39E-23	74.1	-37.5	100	91
dre-mir-141	83	5	59370273	71	8.24E-5	59.2	-24.3	100	71
age-mir-127	97	8	72147653	97	5.81E-49	68	-41.1	100	100
lla-mir-127	97	8	72147653	97	5.81E-49	68	-41.1	100	100
sla-mir-127	97	8	72147653	97	5.81E-49	68	-41.1	100	100
mml-mir-127	97	8	72147653	97	1.42E-46	68	-41.1	100	99
mne-mir-127	97	8	72147653	97	1.42E-46	68	-41.1	100	99
hsa-mir-127	97	8	72147653	97	5.81E-49	68	-41.1	100	100
ptr-mir-127	97	8	72147653	97	5.81E-49	68	-41.1	100	100
ppy-mir-127	97	8	72147653	97	5.81E-49	68	-41.1	100	100
mmu-mir-127	70	8	72147667	70	5.01E-33	71.4	-34.9	100	100
rno-mir-127	97	8	72147655	95	9.06E-48	65.3	-39.8	100	100
bta-mir-127	95	8	72147655	95	2.16E-45	65.3	-39.8	100	99
age-mir-28	86	34	23981797	86	1.07E-42	79.1	-49.9	100	100
lla-mir-28	86	34	23981797	86	1.07E-42	79.1	-49.9	100	100
sla-mir-28	86	34	23981797	86	6.38E-38	79.1	-49.9	100	98
mml-mir-28	86	34	23981797	86	6.38E-38	79.1	-49.9	100	98
mne-mir-28	86	34	23981797	86	2.62E-40	79.1	-49.9	100	99
ggo-mir-28	86	34	23981797	86	2.62E-40	79.1	-49.9	100	99
hsa-mir-28	86	34	23981797	86	2.62E-40	79.1	-49.9	100	99
ppa-mir-28	86	34	23981797	86	2.62E-40	79.1	-49.9	100	99
ptr-mir-28	86	34	23981797	86	2.62E-40	79.1	-49.9	100	99
ppy-mir-28	86	34	23981797	86	6.38E-38	79.1	-49.9	100	98
mmu-mir-28	86	34	23981808	75	5.7E-29	64	-30.8	86	96
rno-mir-28	86	34	23981809	74	5.49E-26	59.5	-29.8	86	95
age-mir-197	75	6	45331313	75	5.93E-36	77.3	-42.4	100	100
mne-mir-197	75	6	45331313	75	1.45E-33	74.7	-47	95	99
hsa-mir-197	75	6	45331313	75	5.93E-36	77.3	-42.4	100	100
ppa-mir-197	75	6	45331313	75	5.93E-36	77.3	-42.4	100	100
ptr-mir-197	75	6	45331313	75	5.93E-36	77.3	-42.4	100	100
ppy-mir-197	75	6	45331313	75	5.93E-36	77.3	-42.4	100	100
lla-mir-105	81	X	123446868	81	6.48E-37	74.1	-43.4	100	99
sla-mir-105	81	X	123446868	81	6.48E-37	74.1	-43.4	100	99
mml-mir-105	81	X	123446868	81	6.48E-37	74.1	-43.4	100	99
mne-mir-105	81	X	123446868	81	6.48E-37	74.1	-43.4	100	99
ggo-mir-105	81	X	123446868	81	6.48E-37	74.1	-43.4	100	99
hsa-mir-105-1	81	X	123446868	81	6.48E-37	74.1	-43.4	100	99
hsa-mir-105-2	81	X	123446868	81	3.85E-32	74.1	-43.4	100	96
ppa-mir-105	81	X	123446868	81	6.48E-37	74.1	-43.4	100	99
ptr-mir-105	81	X	123446868	81	6.48E-37	74.1	-43.4	100	99
ppy-mir-105	81	X	123446868	81	6.48E-37	74.1	-43.4	100	99
ssc-mir-105-1	81	X	123446868	81	2.66E-39	74.1	-43.4	100	100
ssc-mir-105-2	80	X	123449022	80	1.5E-31	75	-36.6	100	96
mml-mir-188	86	X	42728531	86	7.25E-40	69.8	-39.8	100	99
mne-mir-188	86	X	42728531	86	7.25E-40	69.8	-39.8	100	99
hsa-mir-188	86	X	42728531	86	1.77E-37	69.8	-39.8	100	98
ppa-mir-188	86	X	42728531	86	1.77E-37	69.8	-39.8	100	98
ptr-mir-188	86	X	42728531	86	4.31E-35	69.8	-39.8	100	97
ppy-mir-188	86	X	42728531	86	1.77E-37	69.8	-39.8	100	98
mmu-mir-188	68	X	42728540	70	7.21E-27	57.1	-30.3	100	97
mml-mir-224	81	X	122969647	81	1.58E-34	71.6	-36.4	100	98
mne-mir-224	81	X	122969647	81	1.58E-34	71.6	-36.4	100	98
ggo-mir-224	81	X	122969647	81	1.58E-34	71.6	-36.4	100	98
hsa-mir-224	81	X	122969647	81	1.58E-34	71.6	-36.4	100	98
ppa-mir-224	81	X	122969647	81	1.58E-34	71.6	-36.4	100	98
ptr-mir-224	81	X	122969647	81	1.58E-34	71.6	-36.4	100	98
ppy-mir-224	81	X	122969647	81	1.58E-34	71.6	-36.4	100	98
mmu-mir-224	82	X	122969647	81	1.43E-25	71.6	-36.4	100	94
rno-mir-224	82	X	122969647	81	5.88E-28	71.6	-36.4	100	95
mne-mir-134	73	8	72326229	73	5.1E-30	68.5	-35.2	100	97
ggo-mir-134	73	8	72326230	72	2.01E-29	69.4	-34.9	100	97
hsa-mir-134	73	8	72326229	73	5.1E-30	68.5	-35.2	100	97
ppa-mir-134	73	8	72326229	73	5.1E-30	68.5	-35.2	100	97
ppy-mir-134	73	8	72326229	73	5.1E-30	68.5	-35.2	100	97
mmu-mir-134	71	8	72326230	71	7.68E-29	70.4	-34.8	100	97
rno-mir-134	73	8	72326229	73	1.24E-27	68.5	-35.2	100	96
ggo-mir-136	82	8	72149334	82	1.03E-37	75.6	-45.8	100	99
hsa-mir-136	82	8	72149334	82	1.03E-37	75.6	-45.8	100	99
ppa-mir-136	82	8	72149334	82	1.03E-37	75.6	-45.8	100	99
ptr-mir-136	82	8	72149334	82	1.03E-37	75.6	-45.8	100	99
ppy-mir-136	82	8	72149334	82	1.03E-37	75.6	-45.8	100	99
mmu-mir-136	62	8	72149344	70	6.18E-26	65.7	-30.1	100	98
rno-mir-136	82	8	72149334	82	1.03E-37	75.6	-45.8	100	99
oar-mir-136	92	8	72149331	90	8.19E-45	75.6	-48.1	100	100
ssc-mir-136	82	8	72149334	82	4.23E-40	75.6	-45.8	100	100
ggo-mir-195	87	5	35041858	78	1.88E-30	64.1	-34.1	100	96
hsa-mir-195	87	5	35041858	87	1.96E-33	71.3	-48	100	95
ppa-mir-195	87	5	35041858	87	1.96E-33	71.3	-48	100	95
mmu-mir-195	94	5	35041857	94	8.5E-33	66	-48	100	94
rno-mir-195	87	5	35041858	81	7.44E-30	69.1	-41.4	100	95
hsa-mir-149	89	25	53510437	83	4.78E-33	60.2	-42.2	100	96
mmu-mir-149	66	25	53510448	70	7.13E-22	60	-33.6	100	95
hsa-mir-185	82	26	32362589	81	2.21E-37	76.5	-52.9	100	99
mmu-mir-185	65	26	32362597	70	3.58E-26	71.4	-39	100	98
rno-mir-185	80	26	32362589	81	1.28E-32	76.5	-52.9	100	98
hsa-mir-320	82	25	38005853	78	1.77E-35	71.8	-42.6	100	99
mmu-mir-320	82	25	38005850	76	6.75E-32	65.8	-40.3	100	97
rno-mir-320	82	25	38005850	76	6.75E-32	65.8	-40.3	100	97
hsa-mir-299	63	8	72298281	71	3.9E-24	76.1	-43	100	97
mmu-mir-299	63	8	72298281	63	6.56E-29	85.7	-42.3	100	100
rno-mir-299	63	8	72298281	63	6.56E-29	85.7	-42.3	100	100
hsa-mir-361	72	X	69751271	71	7.21E-21	62	-26.7	100	94
mmu-mir-361	70	X	69751273	70	1.69E-18	57.1	-23.5	100	93
rno-mir-361	70	X	69751275	70	2.64E-17	57.1	-23.5	100	92
bta-mir-361	71	X	69751271	71	1.93E-27	62	-26.7	100	97
hsa-mir-362	65	X	42733841	70	1.08E-25	68.6	-29.8	100	98
mmu-mir-362	65	X	42733838	71	6.19E-18	76.1	-30.7	100	92
hsa-mir-368	66	8	72312843	66	1.13E-30	69.7	-24	100	100
bta-mir-369	69	8	72336799	70	4.56E-27	62.9	-23.7	100	97
hsa-mir-370	75	8	72175519	75	3.38E-31	72	-35.8	100	97
mmu-mir-370	79	8	72175519	79	3.61E-31	78.5	-44.3	100	96
rno-mir-370	79	8	72175519	79	1.48E-33	78.5	-44.3	100	97
hsa-mir-371	67	1	106488130	71	1.44E-9	62	-34.2	95	88
hsa-mir-376b	100	8	72313591	99	3.28E-38	70.7	-29.1	100	95
hsa-mir-376a-2	80	8	72313220	80	1.56E-36	82.5	-28.8	100	99
mmu-mir-376b	82	8	72313601	82	2.16E-23	78	-26.7	95	91
mmu-mir-376c	86	8	72312833	86	3.86E-28	72.1	-32.5	95	93
rno-mir-376c	84	8	72312834	84	9.85E-32	71.4	-31.6	95	95
rno-mir-376b	86	8	72313599	86	9.41E-26	79.1	-28.5	95	92
rno-mir-376a	82	8	72313982	79	9.21E-29	63.3	-24	84	95
hsa-mir-377	69	8	72333670	69	1.94E-32	75.4	-27.8	100	100
mmu-mir-377	68	8	72333671	70	1.84E-29	74.3	-27.8	100	99
rno-mir-377	72	8	72333669	72	1.98E-29	75	-31.1	100	97
hsa-mir-378	66	10	29748821	71	4.85E-5	56.3	-21.4	90	66
mmu-mir-378	66	4	62479881	66	1.34E-30	75.8	-39.2	100	100
rno-mir-378	65	4	62479881	65	5.18E-30	73.8	-38.8	100	100
hsa-mir-379	67	8	72296536	71	4.23E-24	62	-26	100	96
mmu-mir-379	66	8	72296536	71	1.01E-21	62	-26	100	96
rno-mir-379	85	8	72296526	86	9.28E-26	62.8	-32.9	100	93
hsa-mir-380	61	8	72299494	71	1.42E-20	62	-24.4	100	95
mmu-mir-380	61	8	72299494	71	8.44E-16	62	-24.4	100	92
bta-mir-380	61	8	72299494	71	1.42E-20	62	-24.4	100	95
hsa-mir-381	75	8	72317716	75	1.39E-33	80	-36.1	100	99
mmu-mir-381	75	8	72317716	75	1.39E-33	80	-36.1	100	99
rno-mir-381	61	8	72317723	71	5.83E-23	67.6	-30.6	100	97
hsa-mir-382	76	8	72325845	76	1.46E-36	78.9	-27.9	100	100
mmu-mir-382	76	8	72325845	76	3.57E-34	78.9	-27.9	100	99
rno-mir-382	80	8	72325843	80	1.56E-36	80	-33.9	100	99
hsa-mir-340	95	11	4705357	90	1.79E-30	66.7	-26.2	100	93
mmu-mir-340	98	11	4705357	90	4.53E-28	66.7	-26.2	100	92
rno-mir-340	98	11	4705368	79	7.34E-30	63.3	-22.2	100	95
hsa-mir-330	94	1	112813457	89	5.33E-44	71.9	-48.3	100	100
mmu-mir-330	98	1	112813457	94	2.98E-30	72.3	-51.2	96	93
rno-mir-330	97	1	112813457	94	2.94E-30	72.3	-51.2	96	93
hsa-mir-328	75	5	85174056	70	2.13E-17	68.6	-34.7	100	93
mmu-mir-328	97	5	85174036	86	5.25E-28	55.8	-43.1	100	93
rno-mir-328	84	5	85174053	71	2.55E-20	62	-38.3	100	92
hsa-mir-342	99	8	71462887	93	5.06E-37	62.4	-44.4	100	96
mmu-mir-342	99	8	71462887	93	1.23E-34	62.4	-44.4	100	95
rno-mir-342	99	8	71462887	93	1.23E-34	62.4	-44.4	100	95
bta-mir-342	94	8	71462902	79	3.57E-13	55.7	-30.6	96	87
hsa-mir-323	86	8	72300212	86	1.84E-42	65.1	-34.5	100	100
mmu-mir-323	86	8	72300212	86	1.09E-37	65.1	-34.5	100	98
rno-mir-323	86	8	72300212	86	1.09E-37	65.1	-34.5	100	98
ssc-mir-323	86	8	72300212	86	4.48E-40	65.1	-34.5	100	99
hsa-mir-326	95	21	26245491	91	2.18E-38	76.9	-57.4	100	97
mmu-mir-326	95	21	26245491	89	2.93E-25	78.7	-57.4	100	91
rno-mir-326	95	21	26245491	89	7.15E-23	78.7	-57.4	100	90
ssc-mir-326	91	21	26245491	91	5.05E-36	76.9	-57.4	100	96
mmu-mir-151	68	13	38395119	70	9.34E-25	82.9	-49.2	100	96
rno-mir-151	97	2	69454707	113	9.46E-5	58.4	-28.5	95	63
bta-mir-151	69	2	69454707	113	6.27E-5	58.4	-28.5	100	65
hsa-mir-331	94	15	38245580	90	7.31E-45	64.4	-42.4	100	100
mmu-mir-331	96	15	38245580	92	1.17E-43	71.7	-46	100	99
rno-mir-331	96	15	38245580	92	2.85E-41	71.7	-46	100	98
hsa-mir-324	83	5	35188863	71	1.11E-28	62	-34.1	100	97
mmu-mir-324	89	5	35188863	70	7.37E-27	60	-30.8	100	96
rno-mir-324	83	5	35188863	70	6.86E-27	60	-30.8	100	96
hsa-mir-325	98	X	62503472	97	1.38E-41	72.2	-41.4	96	97
mmu-mir-325	98	X	62503472	94	1.43E-44	68.1	-36.3	96	99
rno-mir-325	98	X	62503472	94	1.43E-44	68.1	-36.3	96	99
ssc-mir-325	94	X	62503472	94	1.36E-44	68.1	-36.3	100	99
hsa-mir-345	98	8	71630674	97	3.12E-35	68	-47.4	90	95
mmu-mir-345	96	8	71630682	78	1.56E-18	71.8	-37.9	90	90
rno-mir-345	96	8	71630682	78	1.56E-18	71.8	-37.9	90	90
bta-mir-345	91	8	71630674	91	1.22E-40	72.5	-47.4	95	98
mmu-mir-346	98	4	37263564	96	5.7E-34	64.6	-46.7	91	94
rno-mir-346	98	4	37263564	96	3.39E-29	64.6	-46.7	87	92
mmu-mir-384	88	4	13021656	70	5.36E-3	57.1	-21.7	100	58
hsa-mir-422a	90	4	62479877	71	8.93E-5	73.2	-42.9	91	88
hsa-mir-423	94	9	47480932	94	7.01E-45	66	-48.8	100	99
mmu-mir-423	109	9	47480920	109	3.83E-56	66.1	-52.2	100	100
bta-mir-423	94	9	47480932	94	2.87E-47	66	-48.8	100	100
hsa-mir-424	98	X	108245159	94	1.23E-32	63.8	-38	100	94
hsa-mir-329-1	80	8	72301261	80	1.56E-36	75	-32.3	100	99
hsa-mir-329-2	84	8	72301259	84	1.66E-36	73.8	-34.9	100	98
mmu-mir-329	97	8	72301576	72	3.99E-19	66.7	-29.4	91	92
rno-mir-329	97	8	72301576	72	3.99E-19	66.7	-29.4	91	92
hsa-mir-409	79	8	72336501	79	6.07E-36	70.9	-33.7	100	99
mmu-mir-409	79	8	72336501	79	3.61E-31	70.9	-33.7	96	96
rno-mir-409	77	8	72336502	77	5.45E-30	72.7	-32	100	96
hsa-mir-410	80	8	72337097	79	1.34E-24	73.4	-35.7	100	94
mmu-mir-410	81	8	72337096	74	6.03E-33	62.2	-27	100	99
hsa-mir-483	76	18	49321421	71	7.38E-4	70.4	-39.8	95	83
mmu-mir-483	73	18	49321422	71	4.49E-5	70.4	-39.7	100	79
rno-mir-483	73	18	49321422	71	4.49E-5	70.4	-39.7	100	79
hsa-mir-485	73	8	72326964	73	2.09E-32	74	-34.5	100	99
mmu-mir-485	73	8	72326964	73	3.03E-25	74	-34.5	100	95
rno-mir-485	79	8	72326963	77	1.37E-27	72.7	-36.1	100	95
hsa-mir-486	68	16	26912943	70	7.89E-16	77.1	-49.9	100	89
mmu-mir-486	128	16	26912931	91	2.11E-33	76.9	-63.3	100	95
hsa-mir-487a	80	8	72323811	80	3.8E-34	75	-30.9	100	98
hsa-mir-487b	84	8	72318215	84	6.8E-39	61.9	-33.6	100	99
mmu-mir-487b	82	8	72318216	82	1.49E-30	61	-32.7	100	95
rno-mir-487b	82	8	72318216	82	3.64E-28	61	-32.7	100	94
bta-mir-487a	80	8	72323811	80	6.4E-39	75	-30.9	100	100
bta-mir-487b	84	8	72318215	84	2.79E-41	61.9	-33.6	100	100
hsa-mir-488	83	7	25566765	83	1.71E-33	74.7	-30.1	100	96
mmu-mir-488	109	7	25566753	108	5.94E-34	74.1	-33.4	95	89
hsa-mir-491	84	11	43329118	84	6.81E-39	76.2	-42.9	100	99
mmu-mir-491	86	11	43329116	85	4.32E-37	75.3	-42.9	100	98
hsa-mir-493	89	8	72137069	89	1.85E-39	78.7	-50.4	100	98
rno-mir-493	84	8	72137071	85	1.02E-34	75.3	-46.2	100	98
hsa-mir-432	94	8	72149148	94	7.24E-33	70.2	-43.2	100	94
oar-mir-432	90	8	72149148	87	2.92E-38	62.1	-33.4	100	98
hsa-mir-494	81	8	72304118	81	1.65E-39	79	-34.1	100	100
mmu-mir-494	85	8	72304118	83	2.73E-38	77.1	-35.8	100	99
rno-mir-494	83	8	72304118	82	1.05E-37	78	-35.8	100	99
hsa-mir-495	82	8	72307900	71	1.33E-21	62	-21.4	100	93
mmu-mir-495	63	8	72307900	70	7.88E-7	62.9	-21.4	100	89
hsa-mir-496	102	8	72332143	98	2.23E-42	63.3	-35.5	100	97
mmu-mir-496	79	8	72332155	70	3.47E-28	71.4	-28.5	100	96
hsa-mir-497	112	5	35042156	114	1.9E-43	64.9	-49.9	100	95
mmu-mir-497	84	5	35042175	83	1.13E-28	74.7	-41	100	94
rno-mir-497	69	5	35042184	70	2.07E-23	62.9	-26.6	100	97
hsa-mir-520b	61	24	14625211	87	7.45E-3	64.4	-21.9	90	61
hsa-mir-518a-1	85	X	71966913	83	2.81E-2	60.2	-21.9	90	58
hsa-mir-518a-2	87	X	71966913	83	2.9E-2	60.2	-21.9	90	56
hsa-mir-516-1	90	15	55263503	81	1.62E-2	56.8	-21.1	100	57
hsa-mir-516-2	90	15	55263503	81	1.62E-2	56.8	-21.1	100	57
hsa-mir-527	85	X	71966913	83	2.81E-2	60.2	-21.9	90	61
hsa-mir-500	84	X	42733332	84	4.19E-35	61.9	-35	100	96
mmu-mir-500	92	X	42739059	83	4.35E-29	67.5	-43.9	95	95
hsa-mir-501	84	X	42733338	71	9.12E-24	62	-31.8	86	94
mmu-mir-501	109	X	42733338	70	1.62E-7	60	-29	82	83
rno-mir-501	84	X	42733338	70	1.18E-7	60	-29	82	83
hsa-mir-502	86	X	42739060	80	2.76E-36	70	-43.3	100	99
hsa-mir-503	71	X	108244890	71	1.66E-15	64.8	-32.9	96	91
mmu-mir-503	71	X	108244891	70	6.1E-9	65.7	-32.1	100	86
hsa-mir-504	83	X	111761203	83	1.04E-35	79.5	-48.4	100	98
hsa-mir-505	84	X	112934475	76	2.68E-36	68.4	-36.1	100	100
mmu-mir-505	90	X	112934474	90	1.11E-32	73.3	-45.7	95	94
rno-mir-505	67	X	112934483	71	1.15E-28	70.4	-32.5	100	99
hsa-mir-513-1	129	6	0	1	7.45E-3	59.2	-24.6	84	63
hsa-mir-513-2	127	6	0	1	7.32E-3	59.2	-24.6	84	60
hsa-mir-514-1	98	X	118759001	83	3.89E-14	55.4	-26.3	90	87
hsa-mir-514-2	88	X	118759007	77	1.3E-10	70.1	-30.7	90	86
hsa-mir-514-3	88	X	118759007	77	1.3E-10	70.1	-30.7	90	86
mmu-mir-532	96	X	42728138	86	2.93E-30	69.8	-42.7	100	94
bta-mir-532	86	X	42728135	81	6.99E-37	64.2	-37.3	100	99
mmu-mir-539	74	8	72319044	76	1.76E-17	76.3	-29.6	100	89
rno-mir-539	76	8	72319043	78	6.94E-14	76.9	-30.7	100	87
hsa-mir-544	91	8	72320389	89	4.63E-37	65.2	-35.1	100	97
bta-mir-545	106	X	60644587	106	1.57E-44	62.3	-32.6	100	96
hsa-mir-551b	96	34	36298215	95	1.85E-38	65.3	-42.7	100	96
mmu-mir-551b	98	34	36298219	90	1.57E-23	68.9	-42.7	95	90
hsa-mir-552	96	11	41531981	104	5.11E-3	59.6	-21.9	81	60
hsa-mir-558	94	2	0	1	5.62E-3	62.9	-21.6	94	85
hsa-mir-562	95	4	67888854	70	3.77E-4	65.7	-22.6	100	70
hsa-mir-574	96	3	0	1	1.12E-13	80	-47.8	100	100
hsa-mir-576	98	3	54337162	77	1.6E-3	62.3	-21.3	95	81
hsa-mir-578	96	1	125350500	71	3.24E-2	76.1	-28.2	86	76
hsa-mir-548d-1	97	36	21183650	70	3.53E-2	60	-23	95	57
hsa-mir-548d-2	97	36	21183650	70	3.53E-2	60	-23	95	57
hsa-mir-590	97	6	9187774	94	1.89E-30	63.8	-33	86	93
hsa-mir-592	97	14	12132571	96	6.95E-42	70.8	-39.5	100	98
mmu-mir-592	96	14	12132568	95	1.11E-43	77.9	-41.1	100	99
hsa-mir-599	95	13	4538300	95	4.5E-43	69.5	-37.8	100	98
hsa-mir-607	96	1	49616071	70	2.07E-3	71.4	-24.5	86	64
hsa-mir-615	96	27	4231753	86	4.52E-30	72.1	-53	95	95
mmu-mir-615	92	27	4231753	85	1.09E-30	72.9	-53	95	95
hsa-mir-616	97	6	54951035	85	8.63E-5	63.5	-21.8	95	60
hsa-mir-628	95	30	23760021	95	4.94E-48	67.4	-36.4	100	100
hsa-mir-631	75	30	41213778	70	1.4E-7	68.6	-35.6	100	88
[truncated: 52 more rows]
