# Supplementary material for: miRNAminer: A tool for homologous microRNA gene search
Source: BMC Bioinformatics. 2008 Jan 23;9:39. doi: 10.1186/1471-2105-9-39 (PMC2258288; doi:10.1186/1471-2105-9-39)
Supplement: Additional file 1 — Non-miRbase registered miRNAs. A list of 790 miRNAs that were identified using miRNAminer. These miRNAs add more than 50% to the total count of miRNAs in the seven mammalian species tested: human, chimpanzee, mouse, rat, dog, cow and opossum, and are available at: [file 1471-2105-9-39-S1.zip › hsa_found.csv]

origin	length	chromosome	start	found length	evalue	fold base pairing	fold deltaG	identity with mature	identity with precursor
mmu-mir-759	98	13	52282180	96	3.39E-48	72.9	-32.2	100	100
mmu-mir-763	120	12	64538060	120	4.99E-48	76.7	-56.6	95	95
mmu-mir-760	119	1	94084955	120	9.15E-48	66.7	-55.1	100	95
mmu-mir-708	109	11	78790709	109	1.66E-41	62.4	-49.9	100	94
mmu-mir-543	76	14	100568079	72	7.11E-27	61.1	-22.1	100	95
rno-mir-543	80	14	100568079	72	7.46E-27	61.1	-22.1	100	96
mmu-mir-670	100	11	43537789	89	7.67E-25	71.9	-36.3	100	91
mmu-mir-762	76	16	30812726	72	1.45E-24	77.8	-53.7	91	94
mmu-mir-764	108	X	113780174	96	3.83E-24	66.7	-41.8	95	91
mmu-mir-675	84	11	1974559	84	5.96E-22	71.4	-52.9	95	92
mmu-mir-711	82	3	48591339	74	1.24E-14	59.5	-31.4	91	88
mmu-mir-665	94	14	100411119	86	3.10E-14	65.1	-39.3	91	87
rno-mir-664-2	59	1	218440516	70	3.93E-14	60.0	-25.7	95	93
rno-mir-664	59	1	218440516	70	9.59E-12	60.0	-25.7	95	92
mmu-mir-322	95	X	133508324	91	2.72E-9	76.9	-46.6	95	85
rno-mir-322	95	X	133508327	87	2.72E-9	80.5	-45.3	95	85
mmu-mir-718	88	X	152938565	70	9.78E-9	71.4	-38.6	90	87
mmu-mir-709	88	3	186851919	71	1.21E-5	62.0	-26.8	100	70
mmu-mir-466	73	2	35362302	78	4.60E-5	61.5	-21.1	95	72
rno-mir-292	82	19	58982746	70	8.80E-4	65.7	-31.0	86	77
mmu-mir-669a &97	17	69204319	71	1.33E-3	62.0	-22.2	90	86
mmu-mir-705	82	22	45887964	72	2.70E-3	58.3	-22.1	100	58
mmu-mir-207	79	17	73276373	70	4.10E-3	60.0	-24.7	96	62
mmu-mir-720	64	3	165541839	71	3.05E-2	59.2	-21.1	100	89
mmu-mir-761	76	1	110433694	71	4.76E-2	62.0	-30.8	81	84
