# Supplementary material for: miRNAminer: A tool for homologous microRNA gene search
Source: BMC Bioinformatics. 2008 Jan 23;9:39. doi: 10.1186/1471-2105-9-39 (PMC2258288; doi:10.1186/1471-2105-9-39)
Supplement: Additional file 1 — Non-miRbase registered miRNAs. A list of 790 miRNAs that were identified using miRNAminer. These miRNAs add more than 50% to the total count of miRNAs in the seven mammalian species tested: human, chimpanzee, mouse, rat, dog, cow and opossum, and are available at: [file 1471-2105-9-39-S1.zip › mdo_found.csv]

origin	length	chromosome	start	found length	evalue	fold base pairing	fold deltaG	identity with mature	identity with precursor
xla-mir-429	68	4	380898038	70	1.95E-8	60	-22.7	100	82
xtr-mir-429	87	4	380898034	79	1.76E-12	58.2	-27.7	95	84
gga-mir-429	84	4	380898027	73	1.25E-25	60.3	-23.4	95	95
cfa-mir-429	85	4	380898027	73	6.49E-9	60.3	-23.4	95	85
hsa-mir-429	83	4	380898038	70	1.48E-3	60	-22.7	86	78
mmu-mir-429	83	4	380898028	72	1.02E-10	61.1	-23.4	95	86
rno-mir-429	85	4	380898026	74	2.76E-14	59.5	-23.4	95	88
dre-mir-429	82	4	380898038	70	9.32E-5	60	-22.7	95	79
fru-mir-429	76	4	380898028	72	5.41E-6	61.1	-23.4	95	83
tni-mir-429	87	4	380898027	73	1.63E-6	60.3	-23.4	95	84
xtr-mir-26-1	85	7	176064089	70	3.87E-6	62.9	-27.4	100	74
xtr-mir-26-2	80	7	176064089	70	5.6E-5	62.9	-27.4	100	79
gga-mir-26a	77	7	176064089	70	5.34E-5	62.9	-27.4	100	69
lla-mir-26a	77	7	176064089	70	5.34E-5	62.9	-27.4	100	70
mml-mir-26a	77	7	176064089	70	5.34E-5	62.9	-27.4	100	70
mne-mir-26a	77	7	176064089	70	5.34E-5	62.9	-27.4	100	71
ggo-mir-26a	77	7	176064089	70	5.34E-5	62.9	-27.4	100	70
hsa-mir-26a-1	77	7	176064089	70	5.34E-5	62.9	-27.4	100	70
hsa-mir-26b	77	7	176064081	77	9.32E-13	72.7	-43.6	91	87
hsa-mir-26a-2	84	7	176064089	70	3.82E-6	62.9	-27.4	100	76
ppa-mir-26a	77	7	176064089	70	5.34E-5	62.9	-27.4	100	70
ptr-mir-26a	77	7	176064089	70	5.34E-5	62.9	-27.4	100	70
ppy-mir-26a	77	7	176064089	70	5.34E-5	62.9	-27.4	100	70
mmu-mir-26b	85	7	176064080	71	4.02E-9	64.8	-31.7	91	85
mmu-mir-26a-2	84	7	176064089	70	5.96E-5	62.9	-27.4	100	75
rno-mir-26b	85	7	176064080	71	4.02E-9	64.8	-31.7	91	85
bta-mir-26a	84	7	176064089	70	3.82E-6	62.9	-27.4	100	76
bta-mir-26b	85	7	176064080	78	1.1E-15	71.8	-44.2	91	88
ssc-mir-26a	84	7	176064089	70	3.82E-6	62.9	-27.4	100	76
dre-mir-26a-1	78	7	176064089	70	8.47E-4	62.9	-27.4	100	73
dre-mir-26a-2	128	7	176064089	70	9.78E-5	62.9	-27.4	100	71
dre-mir-26a-3	137	7	176064089	70	1.65E-3	62.9	-27.4	100	69
dre-mir-26b	97	Un	119284441	71	1.19E-5	56.3	-23.4	95	74
fru-mir-26	88	7	176064088	71	2.49E-4	64.8	-30.7	100	73
tni-mir-26	96	7	176064088	71	2.78E-4	64.8	-30.7	100	73
age-mir-98	80	6	209104933	70	1.27E-2	62.9	-24.3	86	80
mml-mir-98	80	6	209104933	70	1.27E-2	62.9	-24.3	86	80
ggo-mir-98	80	6	209104933	70	1.27E-2	62.9	-24.3	86	80
hsa-mir-98	119	6	209104933	70	2.04E-2	62.9	-24.3	86	79
ppa-mir-98	80	6	209104933	70	1.27E-2	62.9	-24.3	86	80
ptr-mir-98	119	6	209104933	70	2.04E-2	62.9	-24.3	86	79
ppy-mir-98	80	6	209104933	70	1.27E-2	62.9	-24.3	86	80
mmu-mir-98	108	6	209104933	70	7.54E-5	62.9	-24.3	86	81
rno-mir-98	108	6	209104933	70	7.54E-5	62.9	-24.3	86	81
bta-mir-98	119	6	209104933	70	8.37E-5	62.9	-24.3	86	79
xtr-mir-99	71	4	226180110	71	3.11E-4	59.2	-22.7	95	79
lla-mir-99a	81	4	226180110	71	3.63E-4	59.2	-22.7	95	78
mml-mir-99a	81	4	226180110	71	3.63E-4	59.2	-22.7	95	78
mne-mir-99a	81	4	226180110	71	3.63E-4	59.2	-22.7	95	78
ggo-mir-99a	81	4	226180110	71	3.63E-4	59.2	-22.7	95	78
hsa-mir-99a	81	4	226180110	71	3.63E-4	59.2	-22.7	95	78
ppa-mir-99a	81	4	226180110	71	3.63E-4	59.2	-22.7	95	78
ptr-mir-99a	81	4	226180110	71	3.63E-4	59.2	-22.7	95	78
ppy-mir-99a	81	4	226180110	71	5.66E-3	59.2	-22.7	95	76
mmu-mir-99a	65	4	226180110	71	2.76E-4	59.2	-22.7	95	80
rno-mir-99a	81	4	226180110	71	3.63E-4	59.2	-22.7	95	78
bta-mir-99a	81	4	226180110	71	3.63E-4	59.2	-22.7	95	78
dre-mir-99-2	80	4	226180109	71	3.57E-4	62	-25.2	95	73
xtr-mir-106	63	X	27802574	71	3.82E-5	59.2	-24.6	100	79
gga-mir-106	81	7	110235664	70	8.89E-4	62.9	-23.9	100	75
age-mir-106a	81	7	110235664	71	2.25E-4	62	-23.9	100	78
sla-mir-106a	81	7	110235664	71	2.25E-4	62	-23.9	100	78
mml-mir-106a	81	7	110235664	71	2.25E-4	62	-23.9	100	78
mne-mir-106a	81	7	110235664	71	2.25E-4	62	-23.9	100	78
ggo-mir-106a	81	7	110235664	71	2.25E-4	62	-23.9	100	78
hsa-mir-106a	81	7	110235664	71	2.25E-4	62	-23.9	100	78
ppa-mir-106a	81	7	110235664	71	2.25E-4	62	-23.9	100	78
ptr-mir-106a	81	7	110235664	71	2.25E-4	62	-23.9	100	78
ppy-mir-106a	81	7	110235664	71	2.25E-4	62	-23.9	100	78
mmu-mir-106a	65	7	110235664	71	1.69E-4	62	-23.9	95	76
bta-mir-106	81	7	110235664	71	2.25E-4	62	-23.9	100	78
ssc-mir-106a	81	X	27802574	71	5.28E-5	59.2	-24.6	96	76
xtr-mir-126	69	1	464882836	70	1.04E-23	62.9	-22.8	81	90
gga-mir-126	84	1	464882836	70	1.34E-23	62.9	-22.8	81	90
hsa-mir-126	85	1	464882835	71	3.44E-24	67.6	-25.6	81	93
mmu-mir-126	73	1	464882836	70	1.12E-23	62.9	-22.8	81	92
rno-mir-126	73	1	464882837	71	4.41E-23	62	-22.8	81	91
dre-mir-126	101	1	464882838	70	5.73E-11	62.9	-22.8	81	82
xtr-mir-139	67	4	344017578	71	4.84E-9	73.2	-30.8	100	87
lla-mir-139	68	4	344017577	70	3.05E-7	74.3	-31	94	85
hsa-mir-139	68	4	344017577	70	3.05E-7	74.3	-31	94	85
ppa-mir-139	68	4	344017577	70	3.05E-7	74.3	-31	94	85
mmu-mir-139	68	4	344017577	70	3.05E-7	74.3	-31	94	85
rno-mir-139	68	4	344017577	70	3.05E-7	74.3	-31	94	85
bta-mir-139	68	4	344017577	70	7.43E-5	74.3	-31	96	84
ssc-mir-139	69	4	344017577	70	3.11E-7	74.3	-31	94	84
dre-mir-139	69	4	344017578	71	1.27E-9	73.2	-30.8	100	88
xtr-mir-140	94	1	661764574	84	1.79E-35	78.6	-46.3	100	98
gga-mir-140	95	1	661764576	83	7.18E-35	67.5	-43.4	90	98
mne-mir-140	100	1	661764568	97	3.38E-43	78.4	-51.3	95	98
hsa-mir-140	100	1	661764568	97	1.39E-45	78.4	-51.3	100	99
ptr-mir-140	100	1	661764568	97	1.39E-45	78.4	-51.3	100	99
mmu-mir-140	70	1	661764578	70	4.67E-32	82.9	-39.3	100	100
rno-mir-140	99	1	661764571	93	3.34E-43	71	-47.5	100	99
ssc-mir-140	70	1	661764578	70	4.67E-32	82.9	-39.3	100	100
xtr-mir-146	90	1	356034893	71	4.62E-5	64.8	-26.8	89	76
gga-mir-146a	99	1	356034884	70	2.21E-10	57.1	-22.3	84	81
gga-mir-146b	105	1	109630362	71	8.71E-4	67.6	-23.2	100	80
hsa-mir-146a	99	1	356034878	97	2.67E-25	66	-31.6	100	89
hsa-mir-146b	73	1	109630363	71	5.93E-10	64.8	-22.5	100	93
mmu-mir-146	65	1	356034893	71	1.24E-7	64.8	-26.8	84	86
mmu-mir-146b	109	1	109630336	70	4.18E-15	68.6	-27	100	89
rno-mir-146	95	1	356034884	70	8E-7	57.1	-22.3	84	83
dre-mir-146b-1	80	1	356034894	71	9.69E-3	62	-25.1	95	72
dre-mir-146b-2	80	1	356034894	71	9.69E-3	62	-25.1	95	72
xtr-mir-148b	97	8	294272575	71	5.09E-3	67.6	-24.6	91	76
xtr-mir-148a	86	8	294272576	71	5.16E-15	64.8	-24.1	100	88
gga-mir-148a	68	8	294272575	71	6.42E-20	67.6	-24.6	100	93
hsa-mir-148a	68	8	294272574	70	1.04E-21	71.4	-28.2	100	94
hsa-mir-148b	99	8	294272576	70	2.06E-2	65.7	-24.1	91	71
mmu-mir-148a	99	8	294272576	75	1.02E-19	61.3	-24.1	100	91
bta-mir-148a	68	8	294272574	70	1.04E-21	71.4	-28.2	100	94
bta-mir-148b	90	8	294272576	70	1.86E-2	65.7	-24.1	91	71
ssc-mir-148a	68	8	294272574	70	1.04E-21	71.4	-28.2	100	94
dre-mir-148	79	2	200362987	71	6.9E-3	67.6	-26.2	90	76
fru-mir-148	79	8	294272575	70	1.58E-2	68.6	-24.6	95	74
tni-mir-148	66	8	294272575	70	1.25E-2	68.6	-24.6	95	76
xtr-mir-150	64	4	404694743	71	2.7E-4	64.8	-27.8	100	68
hsa-mir-150	84	4	404694741	70	2.34E-2	65.7	-27.8	95	76
mmu-mir-150	65	4	404694741	70	1.7E-2	65.7	-27.8	95	74
rno-mir-150	85	4	404694741	70	2.38E-2	65.7	-27.8	95	79
bta-mir-150	100	4	404694741	71	2.91E-2	64.8	-27.8	96	74
xtr-mir-153-1	87	7	175102119	72	4.46E-15	66.7	-25.4	100	90
xtr-mir-153-2	86	8	220421361	82	2.55E-32	75.6	-34.7	100	96
gga-mir-153	87	8	220421360	87	4.53E-40	78.2	-40	100	99
mml-mir-153-1	90	7	175102105	90	3.87E-37	82.2	-48.7	100	97
mml-mir-153-2	87	8	220421360	87	1.1E-37	78.2	-40	100	98
mne-mir-153-1	90	7	175102105	90	3.87E-37	82.2	-48.7	100	97
mne-mir-153-2	87	8	220421360	87	1.1E-37	78.2	-40	100	98
ggo-mir-153	87	8	220421360	87	1.1E-37	78.2	-40	100	98
hsa-mir-153-1	90	7	175102105	90	3.87E-37	82.2	-48.7	100	97
hsa-mir-153-2	87	8	220421360	87	1.1E-37	78.2	-40	100	98
ppy-mir-153	90	7	175102105	90	3.87E-37	82.2	-48.7	100	97
mmu-mir-153	69	8	220421369	71	1.85E-29	76.1	-28.5	100	99
rno-mir-153	87	8	220421360	87	1.1E-37	78.2	-40	100	98
ssc-mir-153	87	8	220421360	87	1.1E-37	78.2	-40	100	98
dre-mir-153b	148	7	175102107	73	1.29E-13	65.8	-25.4	91	88
dre-mir-153a	81	8	220421363	81	3.84E-34	79	-35.1	100	98
dre-mir-153c	151	7	175102115	78	1.48E-22	74.4	-32.5	95	92
fru-mir-153b	86	7	175102115	78	7.68E-23	74.4	-32.5	91	92
fru-mir-153a	71	8	220421368	70	3.12E-31	77.1	-29.5	100	99
tni-mir-153b	86	7	175102115	78	7.68E-23	74.4	-32.5	91	92
tni-mir-153a	72	8	220421368	70	7.19E-23	77.1	-29.5	100	94
xtr-mir-155	69	4	7729706	71	1.23E-6	62	-21.5	100	80
gga-mir-155	63	4	7729706	71	6.96E-8	62	-21.5	100	83
hsa-mir-155	65	4	7729706	71	7.26E-8	62	-21.5	100	83
mmu-mir-155	65	4	7729700	71	6.99E-5	76.1	-29.4	95	82
dre-mir-155	78	4	7729706	71	2.21E-5	62	-21.5	100	69
fru-mir-202	69	7	186488634	70	1.13E-2	60	-25	95	89
tni-mir-202	69	7	186488634	70	1.13E-2	60	-25	95	89
xtr-mir-205a	86	2	116544497	70	6.4E-25	65.7	-26.8	100	96
gga-mir-205a	96	2	116544491	79	4.53E-23	68.4	-35.7	100	92
age-mir-205	109	2	116544491	71	1.29E-20	73.2	-34.1	100	86
lla-mir-205	110	2	116544491	84	3.3E-21	64.3	-35.7	100	90
mne-mir-205	110	2	116544491	84	3.3E-21	64.3	-35.7	100	90
ggo-mir-205	110	2	116544491	84	3.3E-21	64.3	-35.7	100	90
hsa-mir-205	110	2	116544491	84	3.3E-21	64.3	-35.7	100	90
ppa-mir-205	110	2	116544491	84	3.3E-21	64.3	-35.7	100	90
ptr-mir-205	110	2	116544491	84	3.3E-21	64.3	-35.7	100	90
mmu-mir-205	68	2	116544493	70	4.05E-13	74.3	-35.3	100	88
rno-mir-205	108	2	116544495	75	2.88E-12	64	-30.6	100	88
bta-mir-205	69	2	116544493	71	2.75E-17	73.2	-35.3	100	88
ssc-mir-205	69	2	116544493	70	2.85E-20	74.3	-35.3	100	91
dre-mir-205	89	2	116544497	71	5.14E-4	64.8	-26.8	100	79
fru-mir-205	79	2	116544497	71	7.16E-6	64.8	-26.8	100	85
tni-mir-205	66	2	116544497	71	3.48E-4	64.8	-26.8	100	83
xtr-mir-210	91	Un	117240209	70	2.8E-6	60	-31.5	100	77
hsa-mir-210	110	Un	117240232	70	3.51E-6	65.7	-23.5	100	72
bta-mir-210	98	Un	117240232	70	1.96E-7	65.7	-23.5	100	76
fru-mir-210	98	Un	117240206	71	4.96E-8	67.6	-34.8	100	81
tni-mir-210	82	Un	117240207	70	3.83E-5	65.7	-31.6	100	79
rno-mir-215	97	2	130471242	70	3.53E-2	62.9	-24.7	95	82
xtr-mir-301-1	84	2	172986786	73	4.13E-29	63	-22.7	100	97
xtr-mir-301-2	73	2	172986786	71	1.63E-6	67.6	-29.1	100	81
gga-mir-301	93	2	172986786	71	5.43E-4	67.6	-29.1	96	78
hsa-mir-301	86	2	172986774	85	4.95E-41	72.9	-39	100	100
mmu-mir-301	86	2	172986775	75	6.65E-28	69.3	-31.3	100	96
mmu-mir-301b	97	2	172986788	70	9.28E-6	62.9	-24	96	79
rno-mir-301	100	2	172986773	77	5.13E-29	67.5	-31.3	100	96
dre-mir-301a-1	86	2	172986786	73	1.5E-19	63	-22.7	100	92
dre-mir-301a-2	86	2	172986786	73	1.5E-19	63	-22.7	100	92
dre-mir-301b	81	2	172986788	70	7.13E-3	62.9	-24	91	75
dre-mir-301c	83	2	172986786	71	3.02E-5	67.6	-29.1	95	79
fru-mir-301	68	2	172986786	71	2.32E-5	67.6	-29.1	95	84
tni-mir-301	79	2	172986786	71	2.83E-5	67.6	-29.1	95	85
mmu-mir-455	82	1	451465634	82	1.21E-17	65.9	-40.2	95	90
bta-mir-455	89	1	451465631	85	4.24E-36	75.3	-42.2	95	98
hsa-mir-499	122	1	388424206	75	1.21E-15	61.3	-25.9	100	87
mmu-mir-499	79	1	388424210	71	1.73E-13	64.8	-25.9	100	86
rno-mir-499	65	1	388424215	70	5.26E-13	62.9	-25.1	100	88
dre-mir-499	91	1	388424216	71	7.31E-4	59.2	-23.6	100	69
xtr-mir-33a	68	Un	99287035	70	4.7E-4	65.7	-29.4	100	78
gga-mir-33	69	Un	99287034	71	1.89E-3	67.6	-32.7	100	77
mml-mir-33	69	Un	99287035	70	4.79E-4	65.7	-29.4	100	82
mne-mir-33	69	Un	99287035	70	4.79E-4	65.7	-29.4	100	82
ggo-mir-33	69	Un	99287035	70	4.79E-4	65.7	-29.4	100	83
hsa-mir-33	69	Un	99287035	70	4.79E-4	65.7	-29.4	100	83
ppa-mir-33	69	Un	99287035	70	4.79E-4	65.7	-29.4	100	83
ptr-mir-33	69	Un	99287035	70	4.79E-4	65.7	-29.4	100	83
ppy-mir-33	69	Un	99287035	70	4.79E-4	65.7	-29.4	100	83
mmu-mir-33	69	Un	99287036	85	1.21E-4	61.2	-33.1	100	83
rno-mir-33	69	Un	99287035	70	7.76E-6	65.7	-29.4	100	85
xtr-mir-363	87	X	27801606	78	6.45E-14	59	-21.4	95	91
hsa-mir-363	75	X	27801607	80	9.02E-19	60	-23.1	95	93
mmu-mir-363	75	X	27801607	81	1.26E-8	59.3	-23.1	100	86
rno-mir-363	87	X	27801606	79	1.63E-14	58.2	-21.4	95	90
bta-mir-363	74	X	27801607	80	1.39E-17	60	-23.1	100	92
dre-mir-363	127	X	27801605	79	3.67E-7	58.2	-21.4	100	70
gga-mir-190	85	1	147980881	85	1.64E-38	72.9	-33.4	100	99
mml-mir-190	85	1	147980881	85	1.64E-38	72.9	-33.4	100	99
ggo-mir-190	85	1	147980881	85	1.64E-38	72.9	-33.4	100	99
hsa-mir-190	85	1	147980881	85	1.64E-38	72.9	-33.4	100	99
ppa-mir-190	85	1	147980881	85	1.64E-38	72.9	-33.4	100	99
ptr-mir-190	85	1	147980881	85	1.64E-38	72.9	-33.4	100	99
mmu-mir-190	67	1	147980890	71	6.62E-28	73.2	-23.6	100	99
rno-mir-190	85	1	147980881	85	4E-36	72.9	-33.4	100	98
fru-mir-190	67	1	147980890	71	3.93E-23	73.2	-23.6	100	96
tni-mir-190	67	1	147980890	71	3.93E-23	73.2	-23.6	100	96
gga-mir-147-1	70	1	203612036	70	2.39E-15	71.4	-26.6	95	90
gga-mir-147-2	70	1	203612036	70	2.39E-15	71.4	-26.6	95	90
gga-mir-211	74	1	142496678	82	5.82E-7	61	-21.1	100	72
mml-mir-211	109	1	142496652	82	1.02E-12	63.4	-34.3	95	87
mne-mir-211	109	1	142496652	82	2.48E-10	63.4	-34.3	91	85
hsa-mir-211	110	1	142496652	82	2.51E-10	63.4	-34.3	91	85
mmu-mir-211	106	1	142496661	72	1.54E-11	55.6	-26.7	95	86
rno-mir-211	106	1	142496661	72	1.54E-11	55.6	-26.7	95	86
mmu-mir-466	73	3	0	1	3.87E-4	70.4	-38.6	87	69
gga-mir-460	90	Un	8716221	71	7.25E-10	56.3	-22.3	100	88
dre-mir-460	77	Un	8716235	71	8.96E-6	56.3	-21.7	95	83
fru-mir-460	69	Un	8716234	70	4.79E-4	57.1	-22.3	100	79
tni-mir-460	69	Un	8716234	70	4.79E-4	57.1	-22.3	100	81
age-mir-28	86	2	372394829	76	2.1E-9	60.5	-21.3	86	97
lla-mir-28	86	2	372394829	76	2.1E-9	60.5	-21.3	86	97
sla-mir-28	86	1	246000084	79	2.9E-9	55.7	-22.7	81	64
mml-mir-28	86	2	372394829	76	2.1E-9	60.5	-21.3	86	97
mne-mir-28	86	2	372394829	76	2.1E-9	60.5	-21.3	86	97
ggo-mir-28	86	2	372394829	76	2.1E-9	60.5	-21.3	86	97
hsa-mir-28	86	2	372394829	76	2.1E-9	60.5	-21.3	86	97
ppa-mir-28	86	2	372394829	76	2.1E-9	60.5	-21.3	86	97
ptr-mir-28	86	2	372394829	76	2.1E-9	60.5	-21.3	86	97
ppy-mir-28	86	2	372394829	76	2.1E-9	60.5	-21.3	86	97
mmu-mir-28	86	2	372394828	77	1.29E-7	59.7	-21.3	86	95
rno-mir-28	86	2	372394828	77	5.31E-10	59.7	-21.3	86	97
ggo-mir-195	87	2	280010481	70	3.08E-2	57.1	-25.7	95	76
hsa-mir-195	87	2	280010481	72	5.19E-7	55.6	-23.1	95	79
ppa-mir-195	87	2	280010481	72	5.19E-7	55.6	-23.1	95	79
mmu-mir-195	94	2	280010480	70	2.18E-3	57.1	-25.8	95	76
rno-mir-195	87	2	280010481	71	5E-4	56.3	-25.7	95	76
hsa-mir-378	66	3	413111944	83	3.38E-4	60.2	-21.4	85	65
mmu-mir-378	66	1	225768609	70	1.9E-3	65.7	-22.1	90	66
rno-mir-378	65	1	225768609	70	1.86E-3	65.7	-22.1	90	65
mmu-mir-151	68	8	294192692	70	3.41E-6	60	-24.5	86	100
rno-mir-151	97	8	294192692	70	5.28E-6	60	-24.5	100	96
bta-mir-151	69	8	294192692	70	3.48E-6	60	-24.5	100	100
mmu-mir-339	96	2	192037735	72	2.23E-3	63.9	-21.1	100	58
rno-mir-339	96	2	192037735	73	5.65E-4	63	-21.2	100	57
mmu-mir-325	98	4	369993694	71	2.95E-5	67.6	-21.4	96	67
rno-mir-325	98	4	369993694	71	2.95E-5	67.6	-21.4	96	67
ssc-mir-325	94	4	369993694	71	6.83E-3	67.6	-21.4	91	69
hsa-mir-345	98	1	462257370	73	1.25E-2	68.5	-21.1	86	69
bta-mir-345	91	1	21739164	70	7.58E-7	57.1	-21.2	100	85
hsa-mir-502	86	Un	36294003	78	3.92E-2	59	-22.2	83	79
hsa-mir-545	106	1	122882609	89	1.38E-2	69.7	-21.7	95	60
hsa-mir-551a	96	Un	97001934	83	2.14E-16	67.5	-32.2	90	88
mmu-mir-551b	98	7	235794450	71	1.82E-5	67.6	-29.3	95	83
hsa-mir-594	89	3	83350110	73	1.58E-22	60.3	-25.2	83	92
hsa-mir-599	95	3	364601260	83	7.31E-28	79.5	-35.6	100	94
hsa-mir-607	96	1	546681627	82	4.82E-2	63.4	-21.5	89	58
hsa-mir-634	97	Un	4038238	70	1.15E-2	57.1	-22.2	100	66
hsa-mir-646	94	Un	8719693	72	1.11E-2	55.6	-23.6	88	58
hsa-mir-421	85	1	35970469	71	4.14E-2	70.4	-24.6	82	71
hsa-mir-454	115	2	172999054	91	8.8E-22	65.9	-24.5	91	89
dre-mir-454a	124	2	172999058	77	3.15E-6	67.5	-21.2	95	79
dre-mir-454b	116	2	172999058	71	4.55E-5	73.2	-21.2	100	76
hsa-mir-769	118	5	139886279	70	2.55E-2	62.9	-22.3	95	58
hsa-mir-768	104	1	658458801	90	1.62E-17	62.2	-30.1	81	88
mmu-mir-207	79	2	540873296	70	2.73E-2	62.9	-30.9	100	62
rno-mir-207	78	2	540873296	70	2.68E-2	62.9	-30.9	100	62
mmu-mir-761	76	2	3426184	71	3.37E-23	70.4	-42.8	95	92
mmu-mir-759	98	7	151417689	96	2.75E-38	72.9	-25.2	95	96
mmu-mir-685	109	1	168622821	81	2.39E-7	59.3	-24.8	85	81
mmu-mir-705	82	1	172828395	75	1E-2	61.3	-22	100	70
mmu-mir-709	88	Un	125982842	75	4.03E-2	61.3	-38.4	100	72
dre-mir-739	92	6	135877375	92	9.74E-41	65.2	-27.3	100	98
