# Supplementary material for: miRNAminer: A tool for homologous microRNA gene search
Source: BMC Bioinformatics. 2008 Jan 23;9:39. doi: 10.1186/1471-2105-9-39 (PMC2258288; doi:10.1186/1471-2105-9-39)
Supplement: Additional file 1 — Non-miRbase registered miRNAs. A list of 790 miRNAs that were identified using miRNAminer. These miRNAs add more than 50% to the total count of miRNAs in the seven mammalian species tested: human, chimpanzee, mouse, rat, dog, cow and opossum, and are available at: [file 1471-2105-9-39-S1.zip › mmu_found.csv]

origin	length	chromosome	start	found length	evalue	fold base pairing	fold deltaG	identity with mature	identity with precursor
gga-mir-147-1	70	2	122332248	71	8.58E-9	59.2	-24.6	100	87
gga-mir-147-2	70	2	122332248	71	8.58E-9	59.2	-24.6	100	87
hsa-mir-147	72	10	107579577	72	2.33E-2	55.6	-21.5	90	65
ppa-mir-147	72	10	107579577	72	2.33E-2	55.6	-21.5	90	65
ptr-mir-147	72	10	107579577	72	2.33E-2	55.6	-21.5	90	65
ppy-mir-147	72	10	107579577	72	2.33E-2	55.6	-21.5	90	65
hsa-mir-368	66	12	110170535	70	1.52E-18	71.4	-22.4	95	92
hsa-mir-422a	90	18	61523200	71	8.86E-5	73.2	-42.9	91	88
hsa-mir-493	89	12	110028035	89	6.19E-28	74.2	-49.3	100	94
rno-mir-493	84	12	110028037	85	3.83E-32	70.6	-45.1	95	96
hsa-mir-432	94	12	110042769	71	2.09E-9	62	-25.4	83	83
oar-mir-432	90	12	110042769	71	4.65E-4	62	-25.4	83	79
hsa-mir-512-1	84	9	15649749	71	2.71E-2	70.4	-26.8	86	57
hsa-mir-512-2	98	9	15649749	71	3.28E-2	70.4	-26.8	86	57
hsa-mir-502	86	X	6394641	87	5.03E-26	71.3	-43.8	100	93
hsa-mir-504	83	X	55444440	79	8.09E-31	75.9	-44	100	96
hsa-mir-544	91	12	110177131	84	1.67E-31	66.7	-31.9	100	95
bta-mir-545	106	15	102597660	83	1.92E-3	62.7	-23.4	95	71
hsa-mir-555	96	3	89153065	122	3.43E-24	67.2	-49.6	81	89
hsa-mir-562	95	18	82063729	70	5.84E-3	71.4	-22.7	100	65
hsa-mir-574	96	5	65249496	70	1.07E-8	60	-22.2	100	90
hsa-mir-575	94	2	0	1	4.57E-2	69.1	-33.7	100	58
hsa-mir-582	98	13	110445602	89	4.63E-32	80.9	-40.3	86	94
hsa-mir-583	75	11	92030094	81	2.3E-2	61.7	-21.2	100	63
hsa-mir-600	98	18	19282640	70	6.07E-3	60	-22.4	100	63
hsa-mir-607	96	2	130893249	70	1.19E-2	62.9	-21.5	95	64
hsa-mir-610	96	7	109987780	70	3.74E-2	62.9	-23.4	90	57
hsa-mir-623	98	3	18824152	70	4.22E-2	65.7	-21.8	87	64
hsa-mir-632	94	11	80199498	75	5.15E-7	58.7	-22.7	89	86
hsa-mir-646	94	2	172877091	75	4.57E-2	58.7	-24.6	89	57
hsa-mir-653	96	6	3671309	79	7.53E-19	68.4	-27.8	100	92
hsa-mir-421	85	X	99775634	85	1.51E-41	68.2	-35.2	100	100
rno-mir-421	79	X	99775639	79	1.28E-35	73.4	-33.9	100	99
hsa-mir-767	109	X	68842708	97	6.22E-20	61.9	-26	100	88
hsa-mir-766	111	18	6221526	70	7.04E-3	57.1	-22.7	100	60
hsa-mir-765	114	4	13878334	70	1.24E-2	60	-23.3	100	66
rno-mir-327	94	14	43869271	107	5.24E-7	61.7	-32.9	94	85
rno-mir-664-1	59	1	186943763	71	2.16E-21	59.2	-28	100	97
rno-mir-664-2	59	1	186943763	71	8.88E-24	59.2	-28	100	98
dre-mir-459	81	17	87043088	71	2.02E-2	56.3	-26.4	86	58
dre-mir-725	80	17	15680568	70	1.99E-2	60	-22.5	86	63
