# Supplementary material for: miRNAminer: A tool for homologous microRNA gene search
Source: BMC Bioinformatics. 2008 Jan 23;9:39. doi: 10.1186/1471-2105-9-39 (PMC2258288; doi:10.1186/1471-2105-9-39)
Supplement: Additional file 1 — Non-miRbase registered miRNAs. A list of 790 miRNAs that were identified using miRNAminer. These miRNAs add more than 50% to the total count of miRNAs in the seven mammalian species tested: human, chimpanzee, mouse, rat, dog, cow and opossum, and are available at: [file 1471-2105-9-39-S1.zip › ptr_found.csv]

origin	length	chromosome	start	found length	evalue	fold base pairing	fold deltaG	identity with mature	identity with precursor
xla-mir-427	68	Un	3037988	94	1.61E-4	59.6	-21.1	91	61
xtr-let-7c	94	21	16639738	94	7.32E-38	74.5	-42.4	100	96
xtr-let-7g	84	3	53524894	82	3.44E-18	80.5	-38.6	95	89
xtr-let-7a	89	11	121076344	78	2.43E-18	69.2	-31.6	100	90
xtr-let-7e-2	93	22	45296672	92	3.84E-18	73.9	-46	95	88
gga-let-7a-3	76	22	45296680	74	7.03E-13	75.7	-34.4	100	89
gga-let-7c	84	21	16639743	84	1.68E-41	73.8	-32.6	100	100
gga-let-7g	83	3	53524894	83	2.82E-40	79.5	-38.8	100	100
gga-let-7a-1	90	22	45296683	71	5.16E-8	70.4	-30.4	100	82
gga-let-7a-2	72	11	121076348	72	3.37E-29	69.4	-25.1	100	97
gga-let-7j	83	22	45296682	70	7.29E-7	71.4	-30.4	100	72
gga-let-7k	83	22	45296683	71	7.29E-7	70.4	-30.4	91	82
mdo-let-7a-2	73	11	121076347	73	1.46E-34	68.5	-25.2	100	100
mdo-let-7g	83	3	53524894	83	2.82E-40	79.5	-38.8	100	100
mdo-let-7f-1	87	9	93395055	87	8.34E-43	78.2	-41.2	100	100
hsa-let-7a-2	72	11	121076348	72	5.67E-34	69.4	-25.1	100	100
hsa-let-7a-3	74	22	45296680	74	1.43E-35	75.7	-34.4	100	100
hsa-let-7c	84	21	16639743	84	1.68E-41	73.8	-32.6	100	100
hsa-let-7e	79	19	57336391	79	2.08E-38	70.9	-37.8	100	100
hsa-let-7f-1	87	9	93395055	87	8.34E-43	78.2	-41.2	100	100
hsa-let-7g	84	3	53524893	84	7.25E-41	78.6	-40.5	100	100
mmu-let-7g	88	3	53524891	88	3.15E-43	79.5	-40.8	100	100
mmu-let-7a-2	96	11	121076336	96	5.63E-41	66.7	-39.3	100	97
mmu-let-7b	85	9	93395061	81	1.26E-4	74.1	-37.9	86	80
mmu-let-7c-1	94	21	16639738	94	2.07E-47	74.5	-42.4	100	100
mmu-let-7f-1	89	9	93395054	89	1.34E-41	76.4	-42.3	100	99
rno-let-7a-2	96	11	121076336	94	2.14E-37	66	-38.8	100	96
rno-let-7b	85	9	93395061	81	1.26E-4	74.1	-37.9	86	79
rno-let-7c-1	94	21	16639738	94	2.07E-47	74.5	-42.4	100	100
rno-let-7f-1	89	9	93395054	89	1.34E-41	76.4	-42.3	100	99
bta-let-7g	83	3	53524894	83	2.82E-40	79.5	-38.8	100	100
bta-let-7f-1	87	9	93395055	87	8.34E-43	78.2	-41.2	100	100
ssc-let-7c	94	21	16639738	94	5.06E-45	74.5	-42.4	100	99
dre-let-7a-1	89	22	45296678	70	1.24E-5	71.4	-26.4	100	81
dre-let-7a-2	84	11	121076349	74	3.81E-23	64.9	-23.7	100	93
dre-let-7a-3	107	22	45296676	86	6.58E-11	72.1	-36.9	100	85
dre-let-7a-4	93	11	121076348	70	2.77E-24	62.9	-22	100	94
dre-let-7a-5	124	9	93395060	78	5.41E-11	76.9	-37.9	95	86
dre-let-7a-6	129	9	93395061	82	1.38E-8	73.2	-37.9	95	84
dre-let-7b	94	9	93395061	81	3.61E-5	74.1	-37.9	86	81
dre-let-7c-1	107	21	16639738	89	4.89E-30	69.7	-32.6	100	93
dre-let-7c-2	92	21	16639739	92	1.61E-29	76.1	-41.2	100	92
dre-let-7d-1	97	21	16639749	71	3.35E-9	70.4	-22.5	95	81
dre-let-7d-2	88	21	16639749	71	2.98E-9	70.4	-22.5	95	82
dre-let-7g-1	96	22	45296683	70	2.12E-4	71.4	-30.4	95	79
dre-let-7g-2	97	22	45296683	70	5.44E-5	71.4	-30.4	95	82
dre-let-7h	114	9	93395061	77	7.1E-4	77.9	-37.9	82	73
fru-let-7e	100	22	45296683	71	5.85E-8	70.4	-30.4	91	80
fru-let-7a-3	96	22	45296681	70	8.7E-7	71.4	-30.4	100	74
fru-let-7a-2	76	22	45296680	70	6.53E-7	71.4	-30.3	100	83
fru-let-7d	96	21	16639749	71	8.07E-7	70.4	-22.5	95	79
fru-let-7b	84	9	93395061	80	1.24E-4	75	-37.9	86	82
fru-let-7a-1	74	11	121076349	72	3.01E-17	66.7	-23.7	100	90
fru-let-7g	79	22	45296683	70	4.23E-5	71.4	-30.4	95	82
tni-let-7e	100	22	45296683	70	2.31E-7	71.4	-30.4	91	81
tni-let-7a-3	96	22	45296681	70	8.7E-7	71.4	-30.4	100	72
tni-let-7a-2	84	22	45296674	80	1.94E-10	70	-34.8	100	85
tni-let-7d	96	21	16639749	71	8.07E-7	70.4	-22.5	95	79
tni-let-7b	84	9	93395061	80	1.24E-4	75	-37.9	86	82
tni-let-7a-1	74	11	121076349	72	3.01E-17	66.7	-23.7	100	90
tni-let-7g	79	22	45296683	70	4.23E-5	71.4	-30.4	95	82
xtr-mir-1a-2	71	20	60347498	70	5.32E-17	80	-28.3	100	92
xtr-mir-1a-1	84	20	60347504	71	6.11E-11	67.6	-24.2	100	82
gga-mir-1a-2	85	20	60347504	71	6.2E-11	67.6	-24.2	100	85
gga-mir-1a-1	71	20	60347504	71	3.41E-18	67.6	-24.2	100	92
gga-mir-1b	64	20	60347504	70	4E-5	68.6	-24.2	95	82
mdo-mir-1	86	20	60347504	71	6.29E-11	67.6	-24.2	100	83
hsa-mir-1-2	85	18	17598766	85	7.16E-42	75.3	-35.6	100	100
hsa-mir-1-1	71	20	60347498	71	1.04E-33	78.9	-30	100	100
ppa-mir-1	85	18	17598766	85	7.16E-42	75.3	-35.6	100	100
mmu-mir-1-1	77	20	60347495	77	4.39E-30	83.1	-36.5	100	96
mmu-mir-1-2	72	20	60347504	71	1.23E-8	67.6	-24.2	100	86
dre-mir-1-2	87	20	60347504	71	3.93E-9	67.6	-24.2	100	82
dre-mir-1-1	106	20	60347495	76	5.38E-15	81.6	-33.3	100	88
fru-mir-1	76	20	60347504	71	5.19E-8	67.6	-24.2	100	82
tni-mir-1	92	20	60347504	71	4.06E-6	67.6	-24.2	100	78
xtr-mir-10a	100	17	9157682	78	6.16E-9	59	-22.9	100	81
xtr-mir-10b	88	2b	181155500	90	3.19E-28	77.8	-37.7	100	93
xtr-mir-10c	71	2b	181155516	70	1.11E-2	60	-24.4	95	79
gga-mir-10b	110	2b	181155501	98	7.86E-42	71.4	-37.7	100	97
mdo-mir-10a	90	17	9157682	90	8.6E-45	68.9	-32.3	100	100
mdo-mir-10b	111	2b	181155501	99	4.9E-40	70.7	-37.7	100	96
age-mir-10a	110	17	9157675	109	4.96E-56	62.4	-32.4	100	100
sla-mir-10a	110	17	9157675	109	4.96E-56	62.4	-32.4	100	100
mne-mir-10b	109	2b	181155490	109	3.57E-53	75.2	-45	100	99
ggo-mir-10a	110	17	9157675	110	1.26E-56	61.8	-32.4	100	100
ggo-mir-10b	110	2b	181155496	103	1.37E-49	68	-37.7	100	99
hsa-mir-10a	110	17	9157675	110	1.26E-56	61.8	-32.4	100	100
hsa-mir-10b	110	2b	181155489	110	3.74E-56	74.5	-45	100	100
ppa-mir-10a	110	17	9157675	110	7.46E-52	61.8	-32.4	100	98
ppa-mir-10b	110	2b	181155489	110	3.74E-56	74.5	-45	100	100
mmu-mir-10b	68	2b	181155511	70	3.44E-24	77.1	-26.5	100	96
mmu-mir-10a	110	17	9157678	106	3.06E-54	64.2	-32.4	100	100
rno-mir-10a	110	17	9157678	106	3.06E-54	64.2	-32.4	100	100
rno-mir-10b	109	2b	181155495	104	2.04E-45	73.1	-39.2	100	97
bta-mir-10a	109	17	9157675	109	1.2E-53	62.4	-32.4	100	99
bta-mir-10b	99	2b	181155501	94	6.93E-42	74.5	-37.7	100	98
dre-mir-10a	99	17	9157679	98	6.56E-15	63.3	-32.3	100	85
dre-mir-10b-1	78	2b	181155506	78	2.27E-13	76.9	-31.3	100	87
dre-mir-10b-2	92	2b	181155506	71	6.55E-8	59.2	-24.4	100	76
dre-mir-10c	95	17	9157692	76	1.46E-9	63.2	-24.4	95	84
dre-mir-10d-1	118	2b	181155506	89	3.58E-10	67.4	-31.3	96	84
dre-mir-10d-2	118	2b	181155506	89	3.58E-10	67.4	-31.3	96	84
fru-mir-10b-1	70	2b	181155510	70	1.97E-13	80	-27	100	89
fru-mir-10b-2	84	2b	181155503	71	2.4E-10	59.2	-24.4	100	79
fru-mir-10c	102	17	9157682	78	9.84E-8	59	-22.9	95	79
fru-mir-10d	112	2b	181155506	70	5.07E-6	60	-24.4	96	77
tni-mir-10b-2	70	2b	181155510	70	4.81E-11	80	-27	100	87
tni-mir-10b-1	83	2b	181155503	71	2.37E-10	59.2	-24.4	100	80
tni-mir-10c	108	17	9157682	78	1.05E-7	59	-22.9	95	80
tni-mir-10d	120	2b	181155506	70	5.5E-6	60	-24.4	96	77
xtr-mir-122	69	18	54917472	71	9.94E-16	67.6	-33.5	100	90
gga-mir-122a-1	77	18	54917470	73	1.33E-27	74	-35.7	100	96
gga-mir-122a-2	77	18	54917470	73	3.24E-25	74	-35.7	100	95
mdo-mir-122a	74	18	54917470	73	7.51E-23	74	-35.7	100	93
hsa-mir-122a	85	18	54917464	85	1.75E-39	75.3	-45.9	100	99
mmu-mir-122a	66	18	54917473	70	1.64E-23	68.6	-33.1	100	95
rno-mir-122a	85	18	54917464	85	1.5E-27	75.3	-45.9	100	93
bta-mir-122a	85	18	54917464	85	1.04E-34	75.3	-45.9	100	96
ssc-mir-122a	85	18	54917464	85	1.04E-34	75.3	-45.9	100	96
dre-mir-122	76	18	54917470	70	2.74E-13	68.6	-33.5	100	89
fru-mir-122	66	18	54917473	70	1.41E-11	68.6	-33.1	100	88
tni-mir-122	66	18	54917473	70	2.37E-16	68.6	-33.1	100	91
xtr-mir-126	69	9	136919758	70	4.77E-22	65.7	-23.6	81	95
gga-mir-126	84	9	136919747	73	2.62E-27	63	-23.6	81	96
hsa-mir-126	85	9	136919746	85	1.26E-41	70.6	-39.6	100	100
mmu-mir-126	73	9	136919757	71	2.19E-27	64.8	-25.4	100	97
rno-mir-126	73	9	136919757	70	8.64E-27	65.7	-25.4	100	96
bta-mir-126	73	9	136919753	71	5.74E-31	78.9	-32.9	84	99
dre-mir-126	101	9	136919758	70	2.62E-9	65.7	-23.6	81	88
xtr-mir-129-1	90	11	44041320	81	1.58E-19	64.2	-26.8	100	90
xtr-mir-129-2	82	7	128654246	71	1.45E-7	64.8	-26.9	81	83
mdo-mir-129	74	7	128654241	73	6.28E-25	71.2	-29.5	82	95
hsa-mir-129-1	72	7	128654242	72	6.78E-34	75	-29.1	100	100
hsa-mir-129-2	90	11	44041311	90	1.37E-44	75.6	-48.8	100	100
mmu-mir-129-1	73	7	128654241	73	2.53E-27	71.2	-29.5	82	97
mmu-mir-129-2	90	11	44041311	90	8.12E-40	75.6	-48.8	100	98
rno-mir-129-2	97	11	44041310	92	2.34E-43	73.9	-48.8	100	99
rno-mir-129-1	72	7	128654245	71	6.06E-25	64.8	-28	82	97
dre-mir-129-2	87	11	44041320	80	2.28E-15	65	-26.8	100	89
dre-mir-129-1	90	7	128654245	71	3.06E-21	64.8	-28	82	93
fru-mir-129-1	89	11	44041314	84	5.72E-13	76.2	-40.4	100	87
fru-mir-129-2	73	7	128654245	70	1.39E-16	65.7	-28	82	91
tni-mir-129-1	85	11	44041314	86	8.75E-15	74.4	-41.7	100	87
tni-mir-129-2	71	7	128654245	71	5.31E-16	64.8	-28	82	91
xtr-mir-130b	76	22	20248716	70	6.53E-7	62.9	-23.4	100	83
hsa-mir-130b	82	22	20248707	82	6.69E-38	68.3	-36.8	100	99
mmu-mir-130b	82	22	20248716	70	8.99E-25	62.9	-23.4	100	94
rno-mir-130a	88	22	20248715	71	1.18E-2	64.8	-25.8	91	66
rno-mir-130b	82	22	20248716	71	1.46E-26	62	-23.4	100	96
dre-mir-130b	84	22	20248711	71	1.94E-10	67.6	-30.1	95	86
xtr-mir-138	85	16	56292759	71	5.36E-6	64.8	-30.4	100	70
gga-mir-138-1	96	16	56292759	71	6.14E-6	64.8	-30.4	100	71
gga-mir-138-2	83	16	56292753	83	1.59E-21	67.5	-35.3	100	90
hsa-mir-138-2	84	16	56292752	84	3.27E-41	66.7	-35.3	100	100
hsa-mir-138-1	99	16	56292711	73	6.37E-6	57.5	-23	100	81
mmu-mir-138-2	71	16	56292760	71	1.51E-33	64.8	-30.4	100	100
mmu-mir-138-1	99	16	56292710	74	2.52E-5	56.8	-23	100	77
rno-mir-138-2	82	16	56292753	80	1.89E-36	70	-34.7	100	99
rno-mir-138-1	99	16	56292710	74	2.52E-5	56.8	-23	100	80
bta-mir-138	83	16	56292753	83	1.27E-40	67.5	-35.3	100	100
dre-mir-138	87	16	56292755	72	5.65E-9	63.9	-30.4	100	81
fru-mir-138	79	16	56292756	73	5.08E-9	63	-30.4	100	85
tni-mir-138	79	16	56292756	71	2.01E-8	64.8	-30.4	100	83
xtr-mir-139	67	11	70933998	70	2.27E-5	65.7	-31.3	94	72
lla-mir-139	68	11	70933995	68	1.28E-31	70.6	-33.4	100	100
hsa-mir-139	68	11	70933995	68	1.28E-31	70.6	-33.4	100	100
ppa-mir-139	68	11	70933995	68	1.28E-31	70.6	-33.4	100	100
mmu-mir-139	68	11	70933995	68	1.28E-31	70.6	-33.4	100	100
rno-mir-139	68	11	70933995	68	1.28E-31	70.6	-33.4	100	100
ssc-mir-139	69	11	70933995	70	4.79E-25	68.6	-33.4	100	97
dre-mir-139	69	11	70933998	70	1.51E-6	65.7	-31.3	94	82
xtr-mir-142-1	86	17	57507347	83	1.58E-24	77.1	-41.5	100	93
xtr-mir-142-2	86	17	57507347	83	1.58E-24	77.1	-41.5	100	93
gga-mir-142	88	17	57507345	87	1.89E-36	75.9	-44.3	100	98
mdo-mir-142	74	17	57507352	74	1.42E-30	70.3	-32.4	90	97
hsa-mir-142	87	17	57507345	87	5.09E-43	75.9	-44.3	100	100
mmu-mir-142	64	17	57507356	64	1.83E-29	68.8	-27.1	100	100
rno-mir-142	87	17	57507345	87	5.09E-43	75.9	-44.3	100	100
bta-mir-142	87	17	57507345	87	5.09E-43	75.9	-44.3	100	100
dre-mir-142a	91	17	57507346	85	2.46E-17	77.6	-43.2	100	88
dre-mir-142b	86	17	57507346	85	3.58E-16	77.6	-43.2	95	88
fru-mir-142a	86	17	57507346	72	1.36E-12	61.1	-26.8	100	88
fru-mir-142b	86	17	57507346	85	8.74E-14	77.6	-43.2	100	87
tni-mir-142a	90	17	57507346	72	1.44E-12	61.1	-26.8	100	86
tni-mir-142b	86	17	57507346	85	8.74E-14	77.6	-43.2	100	87
xtr-mir-146	90	5	162576127	71	1.15E-5	73.2	-28	95	77
gga-mir-146a	99	5	162576117	71	5.72E-14	62	-23.7	100	78
gga-mir-146b	105	5	162576128	70	3.38E-3	71.4	-26.9	95	68
hsa-mir-146a	99	5	162576112	99	2.18E-47	76.8	-43.1	100	99
hsa-mir-146b	73	10	102832558	73	1.47E-34	76.7	-37.1	100	100
mmu-mir-146	65	5	162576127	71	3.61E-20	73.2	-28	100	94
mmu-mir-146b	109	10	102832548	91	5.67E-29	70.3	-40.3	100	93
rno-mir-146	95	5	162576116	87	1.54E-23	75.9	-38.7	100	91
dre-mir-146a	114	10	102832563	70	1.08E-2	68.6	-27.9	87	67
dre-mir-146b-1	80	5	162576128	71	2.42E-3	70.4	-26.9	95	74
dre-mir-146b-2	80	5	162576128	71	2.42E-3	70.4	-26.9	95	74
xtr-mir-148b	97	7	26274679	71	2.68E-3	76.1	-28.2	91	84
xtr-mir-148a	86	7	26274682	71	2.68E-15	62	-22.8	100	89
gga-mir-148a	68	7	26274679	71	1.98E-15	76.1	-28.2	100	90
hsa-mir-148a	68	7	26274679	68	1.53E-31	79.4	-28.2	100	100
hsa-mir-148b	99	12	35180528	99	6.59E-50	62.6	-34.7	100	100
mmu-mir-148a	99	7	26274665	94	1.83E-44	72.3	-37.6	100	99
bta-mir-148a	68	7	26274679	70	3.73E-29	77.1	-28.2	100	99
bta-mir-148b	90	12	35180528	90	1.38E-44	64.4	-33.3	100	100
ssc-mir-148a	68	7	26274679	70	3.73E-29	77.1	-28.2	100	99
dre-mir-148	79	17	9713324	71	1.78E-5	76.1	-37.1	84	79
fru-mir-148	79	7	26274682	70	8.2E-3	62.9	-22.8	95	69
tni-mir-148	66	7	26274682	70	6.48E-3	62.9	-22.8	95	77
xtr-mir-150	64	19	55235695	70	2.55E-3	60	-32.4	95	70
hsa-mir-150	84	19	55235682	84	2.33E-41	78.6	-57.2	100	100
mmu-mir-150	65	19	55235692	70	1.29E-20	71.4	-41.7	100	95
rno-mir-150	85	19	55235682	76	1.25E-27	71.1	-45.6	100	96
bta-mir-150	100	19	55235694	74	8.11E-14	62.2	-35.2	100	85
xtr-mir-153-1	87	7	158449979	70	3.94E-8	71.4	-26.1	100	87
xtr-mir-153-2	86	7	158449969	79	3.36E-33	70.9	-33.6	100	97
gga-mir-153	87	7	158449968	87	2.35E-40	75.9	-41.3	100	99
mml-mir-153-1	90	7	158449976	72	1.12E-14	77.8	-32.5	100	90
mml-mir-153-2	87	7	158449968	87	9.65E-43	75.9	-41.3	100	100
mne-mir-153-1	90	7	158449976	72	1.12E-14	77.8	-32.5	100	90
mne-mir-153-2	87	7	158449968	87	9.65E-43	75.9	-41.3	100	100
ggo-mir-153	87	7	158449968	87	9.65E-43	75.9	-41.3	100	100
hsa-mir-153-1	90	7	158449976	72	1.12E-14	77.8	-32.5	100	90
hsa-mir-153-2	87	7	158449968	87	9.65E-43	75.9	-41.3	100	100
ppy-mir-153	90	7	158449976	72	1.12E-14	77.8	-32.5	100	90
mmu-mir-153	69	7	158449977	71	1.5E-28	76.1	-29.3	100	97
rno-mir-153	87	7	158449968	87	9.65E-43	75.9	-41.3	100	100
ssc-mir-153	87	7	158449968	87	9.65E-43	75.9	-41.3	100	100
dre-mir-153a	81	7	158449971	77	2E-34	72.7	-33.6	100	99
fru-mir-153a	71	7	158449976	71	2.63E-33	78.9	-32.3	100	100
tni-mir-153a	72	7	158449976	71	2.39E-24	78.9	-32.3	100	96
xtr-mir-155	69	21	25402137	71	1.35E-7	73.2	-23.8	100	81
gga-mir-155	63	21	25402135	71	1.39E-19	78.9	-28.4	100	94
hsa-mir-155	65	21	25402134	71	6.42E-28	81.7	-31.5	100	98
mmu-mir-155	65	21	25402134	71	1.35E-13	81.7	-31.5	95	89
dre-mir-155	78	21	25402137	71	2.47E-6	73.2	-23.8	100	69
xtr-mir-182	105	7	130191069	72	9.33E-22	61.1	-23.2	100	93
mml-mir-182	112	7	130191049	109	2.04E-41	64.2	-44	100	94
hsa-mir-182	110	7	130191049	110	5.88E-54	63.6	-44	100	99
ppy-mir-182	112	7	130191049	109	5.79E-51	64.2	-44	100	98
mmu-mir-182	75	7	130191069	72	9.6E-21	61.1	-23.2	100	92
dre-mir-182	68	7	130191070	71	3.34E-20	62	-21.9	100	93
xtr-mir-192	87	11	63311909	71	3.18E-5	62	-33.7	90	73
mmu-mir-192	89	11	63311898	85	4.58E-32	63.5	-38	89	95
rno-mir-192	110	11	63311884	101	4.09E-39	63.4	-38.5	100	95
bta-mir-192	106	11	63311884	106	2.8E-49	69.8	-45.3	91	98
dre-mir-192	85	11	63311909	71	3.09E-5	62	-33.7	90	73
xtr-mir-193	83	16	14731953	71	3.59E-13	64.8	-30.2	96	88
gga-mir-193	83	16	14731952	70	2.58E-23	68.6	-33.4	96	94
mdo-mir-193	66	17	25713117	70	6.73E-20	65.7	-35.9	100	92
hsa-mir-193a	88	17	25713109	88	1.31E-43	65.9	-50.8	100	100
hsa-mir-193b	83	16	14731945	83	1.27E-40	69.9	-42.8	100	100
mmu-mir-193	66	17	25713119	70	2.56E-16	60	-31.6	100	91
rno-mir-193	86	17	25713114	76	1.58E-24	68.4	-43	100	93
bta-mir-193a	81	17	25713110	81	6.27E-30	71.6	-49.7	100	95
dre-mir-193a-1	99	17	25713120	71	5.86E-6	56.3	-29.8	100	72
dre-mir-193a-2	98	17	25713112	71	2.37E-8	64.8	-37.6	100	82
dre-mir-193a-3	98	17	25713112	71	2.37E-8	64.8	-37.6	100	82
dre-mir-193b	85	16	14731954	71	5.36E-6	62	-29	95	80
mmu-mir-202	72	10	134536710	70	4.91E-22	71.4	-30.3	91	94
xtr-mir-206	70	6	53323177	70	5.66E-16	82.9	-32.8	100	90
gga-mir-206	76	6	53323183	70	6.79E-22	65.7	-21.6	100	91
mdo-mir-206	76	6	53323177	72	6.79E-22	80.6	-34.5	100	93
mne-mir-206	86	6	53323169	86	4.08E-42	81.4	-43.3	100	100
hsa-mir-206	86	6	53323169	86	4.08E-42	81.4	-43.3	100	100
ppy-mir-206	86	6	53323169	86	4.08E-42	81.4	-43.3	100	100
mmu-mir-206	73	6	53323182	70	1.35E-7	68.6	-24.8	100	84
rno-mir-206	84	6	53323171	84	1.88E-19	81	-41	100	89
dre-mir-206-1	99	6	53323219	76	1.98E-7	55.3	-23.3	100	77
dre-mir-206-2	109	6	53323182	71	1.37E-5	67.6	-24.8	100	80
xtr-mir-210	91	11	604277	71	1.33E-4	56.3	-35	95	78
hsa-mir-210	110	11	604254	110	4.93E-54	61.8	-58.4	100	99
bta-mir-210	98	11	604255	98	9.01E-40	59.2	-53.7	100	96
fru-mir-210	98	11	604277	71	1.45E-4	56.3	-35	95	73
tni-mir-210	82	11	604277	71	1.17E-4	56.3	-35	95	74
xtr-mir-217	83	2a	57299680	83	1.7E-9	69.9	-34.3	100	84
gga-mir-217	107	2a	57299674	94	3.5E-42	66	-31.3	100	98
mdo-mir-217	82	2a	57299681	82	2.18E-30	70.7	-34.3	100	95
mmu-mir-217	108	2a	57299675	93	4.94E-32	66.7	-31.3	96	94
rno-mir-217	105	2a	57299676	89	3.3E-39	60.7	-28.6	96	98
ssc-mir-217	107	2a	57299674	107	3.63E-45	57.9	-31.3	100	96
xtr-mir-219	95	9	128218883	70	3.66E-5	65.7	-25	100	89
gga-mir-219	85	6	33908742	70	2.56E-6	71.4	-26.5	100	72
mdo-mir-219	91	9	128218831	91	3.11E-33	72.5	-47	100	95
mml-mir-219	110	6	33908727	106	3.79E-49	62.3	-49.5	100	98
ggo-mir-219	110	6	33908727	109	2.52E-53	67.9	-52.9	100	99
hsa-mir-219-1	110	6	33908727	109	2.52E-53	67.9	-52.9	100	99
hsa-mir-219-2	97	9	128218828	97	1.03E-48	74.2	-49.5	100	100
ppy-mir-219	110	6	33908727	109	6.15E-51	67.9	-52.9	100	98
mmu-mir-219-2	97	9	128218828	97	2.5E-46	74.2	-49.5	100	99
rno-mir-219-2	96	9	128218829	96	2.38E-43	68.8	-48.7	100	98
dre-mir-219-1	91	9	128218882	71	8.78E-6	64.8	-25	100	82
dre-mir-219-3	150	9	128218883	71	1.58E-5	64.8	-25	100	58
fru-mir-219-2	80	9	128218884	70	2.95E-5	65.7	-25	100	90
fru-mir-219-1	73	9	128218883	70	2.63E-5	65.7	-25	100	100
tni-mir-219-2	80	9	128218884	70	2.95E-5	65.7	-25	100	90
tni-mir-219-1	95	9	128218883	71	9.26E-6	64.8	-25	100	80
xtr-mir-301-1	84	17	58350670	73	6.56E-30	63	-22.7	100	97
xtr-mir-301-2	73	17	58350680	71	2.61E-7	70.4	-30	100	82
gga-mir-301	93	22	20248391	70	1.31E-5	65.7	-26.9	96	84
hsa-mir-301	86	17	58350669	86	1.98E-42	72.1	-32.8	100	100
mmu-mir-301	86	17	58350679	75	1.05E-28	69.3	-31.3	100	96
mmu-mir-301b	97	22	20248379	89	1.93E-32	69.7	-42.9	96	94
rno-mir-301	100	17	58350679	77	8E-30	67.5	-31.3	100	96
dre-mir-301a-1	86	17	58350670	73	2.38E-20	63	-22.7	100	92
dre-mir-301a-2	86	17	58350670	73	2.38E-20	63	-22.7	100	92
dre-mir-301b	81	17	58350683	70	1.13E-3	62.9	-24.2	91	74
dre-mir-301c	83	17	58350680	71	4.79E-6	70.4	-30	95	82
fru-mir-301	68	17	58350680	71	3.72E-6	70.4	-30	95	81
tni-mir-301	79	17	58350680	71	4.5E-6	70.4	-30	95	82
gga-mir-302a	67	4	116124028	70	5.15E-4	60	-26.6	100	79
gga-mir-302b	72	4	116124028	71	6.58E-16	59.2	-26.6	96	91
gga-mir-302c	65	4	116123897	70	3.41E-11	62.9	-24.3	95	88
gga-mir-302d	69	4	116123537	70	1.36E-4	68.6	-28.5	95	80
mdo-mir-302b	71	4	116124026	70	3.84E-11	62.9	-28.7	95	87
mdo-mir-302c	59	4	116123897	70	1.91E-12	62.9	-24.3	100	92
mdo-mir-302a	70	4	116123714	70	6.34E-16	77.1	-33.7	95	90
mdo-mir-302d	71	4	116124028	70	2.37E-9	60	-26.6	95	85
hsa-mir-302a	69	4	116123714	69	4.81E-32	78.3	-33.4	100	100
hsa-mir-302b	73	4	116124026	73	2.12E-34	63	-29.1	100	100
hsa-mir-302c	68	4	116123894	68	1.86E-31	73.5	-32	100	100
hsa-mir-302d	68	4	116123535	68	1.86E-31	76.5	-29.1	100	100
mmu-mir-302	69	4	116123714	71	1.01E-17	76.1	-33.7	100	91
mmu-mir-302b	74	4	116124028	71	6.33E-10	59.2	-26.6	91	86
mmu-mir-302c	68	4	116123895	71	4.06E-20	67.6	-29	95	93
mmu-mir-302d	66	4	116124028	71	8.18E-6	59.2	-26.6	95	80
xtr-mir-365-1	86	16	14737304	86	1.86E-30	72.1	-35.4	100	94
gga-mir-365-1	85	16	14737305	85	2.05E-39	72.9	-35.4	100	99
gga-mir-365-2	96	17	25696896	84	4.53E-25	73.8	-34.2	100	93
cfa-mir-365-1	87	16	14737303	87	5.46E-43	71.3	-35.4	100	100
mdo-mir-365	87	16	14737304	87	1.33E-40	71.3	-35.4	100	99
hsa-mir-365-1	87	16	14737303	87	5.46E-43	71.3	-35.4	100	100
mmu-mir-365-1	87	16	14737303	87	1.33E-40	71.3	-35.4	100	99
mmu-mir-365-2	112	17	25696885	110	2.69E-42	69.1	-35.6	100	95
rno-mir-365	86	17	25696896	84	1.09E-31	73.8	-34.2	100	95
dre-mir-365-1	89	16	14737304	86	2.77E-23	72.1	-35.4	100	91
dre-mir-365-2	98	17	25696896	84	6.72E-18	73.8	-34.2	100	89
dre-mir-365-3	99	17	25696893	87	1.1E-19	71.3	-34.2	100	90
dre-mir-365-4	99	17	25696893	87	1.1E-19	71.3	-34.2	100	90
fru-mir-365	95	17	25696896	84	1.58E-15	73.8	-34.2	100	88
tni-mir-365	92	17	25696896	84	1.54E-15	73.8	-34.2	100	88
xtr-mir-367	63	4	116123408	71	2.92E-2	62	-22.2	95	79
gga-mir-367	73	4	116123404	71	1.83E-22	70.4	-30.2	100	93
mdo-mir-367	63	4	116123405	71	3.4E-14	70.4	-29.1	100	90
hsa-mir-367	68	4	116123405	68	1.86E-31	73.5	-28.9	100	100
mmu-mir-367	75	4	116123404	70	3.07E-24	71.4	-30.2	100	94
xtr-mir-383	73	8	10941626	73	5.58E-25	71.2	-27.3	100	95
gga-mir-383	73	8	10941626	73	5.58E-25	71.2	-27.3	100	95
mdo-mir-383	70	8	10941626	70	1.15E-13	60	-26.5	100	89
hsa-mir-383	73	8	10941626	73	1.58E-34	71.2	-27.3	100	100
mmu-mir-383	70	8	10941626	70	2.25E-30	60	-26.5	95	99
rno-mir-383	74	8	10941624	74	9.93E-33	56.8	-26.5	95	99
xtr-mir-455	87	9	113684359	85	3.17E-39	75.3	-39.4	95	99
gga-mir-455	86	9	113684359	85	7.63E-37	75.3	-39.4	95	98
mmu-mir-455	82	9	113684359	82	3.82E-23	68.3	-37	100	93
bta-mir-455	89	9	113684359	89	5.49E-44	67.4	-41.6	100	100
dre-mir-455	96	9	113684359	89	3.58E-39	67.4	-41.6	95	98
fru-mir-455	84	9	113684360	81	1.81E-34	69.1	-37	95	98
tni-mir-455	84	9	113684367	77	4.4E-32	70.1	-35.8	95	97
xtr-mir-489	84	7	93121326	76	2.51E-12	76.3	-26.3	87	87
gga-mir-489	84	7	93121326	76	1.73E-19	76.3	-26.3	87	91
hsa-mir-489	84	7	93121324	84	5.7E-41	81	-37.2	100	100
dre-mir-489	104	7	93121320	81	5.28E-14	66.7	-25.8	87	88
fru-mir-489	102	7	93121323	79	7.48E-7	73.4	-26.3	87	85
tni-mir-489	92	7	93121323	77	2.51E-3	70.1	-25.7	87	83
gga-mir-499	91	20	32071370	71	1.52E-2	56.3	-23.9	95	76
hsa-mir-499	122	20	32071339	122	1.78E-61	67.2	-62.3	100	99
mmu-mir-499	79	20	32071362	71	1.73E-26	67.6	-33.3	100	96
rno-mir-499	65	20	32071367	71	2.1E-25	62	-26.9	100	97
dre-mir-499	91	20	32071370	71	6.25E-5	56.3	-23.9	100	76
xtr-mir-137-1	101	1	99606259	83	9.87E-38	81.9	-41.3	100	99
xtr-mir-137-2	101	1	99606259	83	9.87E-38	81.9	-41.3	100	99
xtr-mir-137-3	101	1	99606259	83	9.87E-38	81.9	-41.3	100	99
gga-mir-137	96	1	99606251	96	1.62E-45	79.2	-44.3	100	99
hsa-mir-137	102	1	99606250	102	1.88E-51	78.4	-47.9	100	100
mmu-mir-137	73	1	99606265	73	2.51E-34	82.2	-31.7	100	100
rno-mir-137	102	1	99606250	99	1.16E-49	80.8	-47.5	100	100
dre-mir-137-1	85	1	99606260	82	4.58E-30	82.9	-41.3	100	95
fru-mir-137	73	1	99606265	73	1.49E-29	82.2	-31.7	100	97
tni-mir-137	70	1	99606266	70	2.85E-12	80	-29.3	95	86
xtr-mir-191	86	3	0	1	7.72E-7	59.2	-30.3	100	83
mdo-mir-191	74	3	50174286	74	8.29E-28	75.7	-36.7	100	96
hsa-mir-191	92	3	50174277	92	1.37E-45	73.9	-49	100	100
mmu-mir-191	74	3	50174286	74	3.4E-30	75.7	-36.7	100	97
rno-mir-191	91	3	50174277	91	3.16E-40	74.7	-48.7	100	98
bta-mir-191	91	3	50174277	91	1.3E-42	74.7	-48.7	100	99
xtr-mir-200a	89	1	1089416	70	3.59E-6	60	-28	100	80
gga-mir-200a	87	1	1089409	74	1.43E-8	73	-36.7	100	85
mdo-mir-200a	86	1	1089416	70	2.2E-7	60	-28	91	83
hsa-mir-200a	90	1	1089401	90	2.34E-44	71.1	-46.1	100	100
mmu-mir-200a	90	1	1089403	86	4.91E-30	72.1	-43	100	94
rno-mir-200a	89	1	1089403	86	4.84E-30	72.1	-43	100	94
bta-mir-200a	86	1	1089403	86	1.13E-27	72.1	-43	100	93
dre-mir-200a	86	1	1089416	71	1.36E-5	59.2	-28	100	79
fru-mir-200a	83	1	1089416	71	1.3E-5	59.2	-28	100	79
tni-mir-200a	62	1	1089416	71	8.87E-6	59.2	-28	100	84
xtr-mir-203	74	14	104615265	70	1.57E-18	68.6	-21.5	95	91
gga-mir-203	98	14	104615264	71	1.35E-16	67.6	-21.8	95	89
mdo-mir-203	81	14	104615260	71	1.07E-16	78.9	-26.5	95	87
hsa-mir-203	110	14	104615239	110	3.94E-54	74.5	-50.7	100	99
mmu-mir-203	76	14	104615260	72	7.05E-27	77.8	-26.5	100	96
dre-mir-203b	85	14	104615265	71	9.77E-5	67.6	-21.5	95	81
fru-mir-203	74	14	104615265	70	5.54E-9	68.6	-21.5	95	84
tni-mir-203	74	14	104615265	70	5.54E-9	68.6	-21.5	95	84
xtr-mir-208	81	14	22347317	71	1.44E-3	64.8	-25.9	95	71
hsa-mir-208	71	14	22347314	71	1.79E-33	73.2	-32.6	100	100
mmu-mir-208	83	14	22347308	83	5.25E-31	74.7	-41.7	100	95
rno-mir-208	83	14	22347308	83	5.25E-31	74.7	-41.7	100	95
mml-mir-221	110	X	46054682	110	2.34E-56	72.7	-47.2	100	100
ggo-mir-221	110	X	46054682	110	2.34E-56	72.7	-47.2	100	100
hsa-mir-221	110	X	46054682	110	2.34E-56	72.7	-47.2	100	100
ppa-mir-221	110	X	46054682	110	2.34E-56	72.7	-47.2	100	100
ppy-mir-221	110	X	46054682	110	2.34E-56	72.7	-47.2	100	100
hsa-mir-363	75	Un	17692848	71	4.46E-2	64.8	-23.9	89	60
cfa-mir-449	91	5	60754106	89	1.57E-29	76.4	-35.5	95	93
mdo-mir-449	79	5	60754109	74	3.86E-5	73	-23.1	95	83
hsa-mir-449	91	5	60754104	91	1.17E-42	76.9	-36.4	95	99
hsa-mir-449b	97	5	60753984	97	1.36E-48	68	-35.5	100	100
mmu-mir-449	91	5	60754104	85	8.05E-13	72.9	-31.2	95	86
mmu-mir-449b	109	5	60752379	86	8.95E-4	72.1	-38.3	90	82
rno-mir-449	91	5	60754104	91	2.12E-16	76.9	-36.4	95	87
xtr-mir-451	62	17	28474224	71	5.96E-17	67.6	-35.1	100	90
gga-mir-451	69	17	28474224	71	1.07E-15	67.6	-35.1	100	86
mdo-mir-451	62	17	28474230	70	8.96E-13	57.1	-23.5	95	87
hsa-mir-451	72	17	28474216	72	3.59E-34	83.3	-44.7	100	100
mmu-mir-451	72	17	28474216	71	5.01E-24	81.7	-44.2	100	93
rno-mir-451	72	17	28474217	70	8.12E-26	82.9	-44.2	100	94
dre-mir-451	60	17	28474227	70	5.49E-14	60	-28.9	100	85
gga-mir-375	65	2b	224932177	70	1.66E-7	62.9	-29.8	95	85
mdo-mir-375	63	2b	224932177	71	5.03E-26	62	-29.8	100	98
hsa-mir-375	64	2b	224932177	64	5.34E-29	65.6	-26.2	100	100
mmu-mir-375	64	2b	224932177	64	5.34E-29	65.6	-26.2	100	100
dre-mir-375-1	80	2b	224932178	70	8.28E-4	60	-25.9	95	65
dre-mir-375-2	83	2b	224932178	70	8.67E-4	60	-25.9	95	66
fru-mir-375	77	2b	224932178	70	7.89E-4	60	-25.9	95	69
tni-mir-375	77	2b	224932178	70	7.89E-4	60	-25.9	95	69
gga-mir-490	93	7	137472032	91	1.46E-32	72.5	-38.7	100	95
hsa-mir-490	128	7	137472011	128	5.22E-67	73.4	-54.4	100	100
mmu-mir-490	84	7	137472028	84	8.25E-34	64.3	-33.7	100	96
gga-mir-211	74	9	69558622	70	1.71E-6	62.9	-29.9	100	74
mml-mir-211	109	9	69558619	80	2.76E-6	60	-34.1	95	76
mne-mir-211	109	9	69558619	80	4.31E-5	60	-34.1	91	75
hsa-mir-211	110	9	69558619	80	4.36E-5	60	-34.1	91	75
mmu-mir-211	106	9	69558623	70	1.02E-2	60	-28.6	95	72
rno-mir-211	106	9	69558623	71	4.02E-2	59.2	-28.6	95	70
mmu-mir-466	73	X	0	1	1.82E-3	78.9	-21.3	90	88
cfa-mir-448	110	X	114415121	104	1.87E-38	65.4	-47.5	100	95
hsa-mir-448	111	X	114415118	111	5.99E-57	64.9	-49.6	100	100
cfa-mir-450	91	X	134016286	80	3.12E-24	62.5	-26.2	100	93
hsa-mir-450-1	91	X	134016286	91	4.06E-45	68.1	-35.4	100	100
hsa-mir-450-2	100	X	134016453	100	1.94E-50	64	-35.4	100	100
mmu-mir-450-1	91	X	134016288	85	4.69E-20	72.9	-35.1	100	89
mmu-mir-450-2	69	X	134016474	71	7.46E-12	56.3	-22.1	100	89
mmu-mir-450b	82	X	134016129	80	2.54E-18	72.5	-23.5	95	89
rno-mir-450	91	X	134016297	71	4.36E-14	73.2	-27.3	100	88
bta-mir-450	92	X	134016460	92	6.18E-41	69.6	-35.4	100	98
mdo-mir-152	73	17	9713320	71	7.96E-23	78.9	-42.1	90	94
hsa-mir-152	87	17	9713321	79	1.15E-34	73.4	-40.9	100	99
mmu-mir-152	73	17	9713324	71	8.58E-29	76.1	-37.1	90	97
rno-mir-152	85	17	9713318	81	2.73E-32	76.5	-47.1	90	96
dre-mir-152	80	17	9713325	70	1.16E-6	74.3	-33.9	85	84
mdo-mir-141	64	12	7199928	71	8.84E-8	67.6	-29.5	100	83
mml-mir-141	95	12	7199919	93	5.82E-44	73.1	-50.4	100	99
ggo-mir-141	95	12	7199918	95	1.53E-47	73.7	-50.8	100	100
hsa-mir-141	95	12	7199918	95	3.73E-45	73.7	-50.8	100	99
ppa-mir-141	95	12	7199919	94	3.59E-42	74.5	-50.5	100	98
ppy-mir-141	95	12	7199919	94	1.47E-44	74.5	-50.5	100	99
mmu-mir-141	72	12	7199929	72	4.93E-22	75	-34.9	100	93
rno-mir-141	94	12	7199929	78	6.9E-22	69.2	-35.7	100	91
dre-mir-141	83	1	1089416	71	2.03E-4	59.2	-28	100	73
mne-mir-134	73	14	101486246	73	1.19E-34	71.2	-35.2	100	100
ggo-mir-134	73	14	101486247	72	4.7E-34	72.2	-34.9	100	100
hsa-mir-134	73	14	101486246	73	1.19E-34	71.2	-35.2	100	100
ppa-mir-134	73	14	101486246	73	1.19E-34	71.2	-35.2	100	100
ppy-mir-134	73	14	101486246	73	1.19E-34	71.2	-35.2	100	100
mmu-mir-134	71	14	101486247	71	1.07E-28	73.2	-34.8	100	97
rno-mir-134	73	14	101486246	73	7.07E-30	71.2	-35.2	100	97
ggo-mir-195	87	17	7177857	87	3.03E-38	69	-46.4	100	98
hsa-mir-195	87	17	7177857	87	5.09E-43	69	-46.4	100	100
ppa-mir-195	87	17	7177857	87	5.09E-43	69	-46.4	100	100
mmu-mir-195	94	17	7177856	82	7.71E-33	63.4	-40.4	100	96
rno-mir-195	87	17	7177857	81	2.81E-32	64.2	-40.4	100	96
hsa-mir-149	89	2b	246867162	82	1.48E-39	68.3	-42.9	100	100
mmu-mir-149	66	2b	246867174	71	8.37E-25	67.6	-36	100	97
hsa-mir-185	82	22	18507106	82	2.74E-40	75.6	-53.1	100	100
mmu-mir-185	65	22	18507114	70	4.27E-26	71.4	-38.7	100	98
rno-mir-185	80	22	18507107	81	3.71E-30	76.5	-52.9	100	96
hsa-mir-320	82	8	18580788	82	1.9E-37	78	-48	100	99
mmu-mir-320	82	8	18580792	71	6.98E-31	73.2	-42	100	99
rno-mir-320	82	8	18580793	70	2.76E-30	74.3	-42	100	100
hsa-mir-299	63	14	101454302	71	2.22E-26	76.1	-43	100	98
mmu-mir-299	63	14	101454302	71	2.22E-26	76.1	-43	100	98
rno-mir-299	63	14	101454302	71	2.22E-26	76.1	-43	100	98
hsa-mir-296	80	20	0	1	1.08E-24	62	-32.3	100	99
mmu-mir-296	79	20	0	1	3.62E-12	77.1	-39.1	100	91
rno-mir-296	78	20	0	1	3.57E-12	77.1	-39.1	100	91
hsa-mir-361	72	X	85289171	72	6.57E-34	69.4	-32.3	100	100
mmu-mir-361	70	X	85289175	70	3.12E-14	60	-24.5	100	90
rno-mir-361	70	X	85289177	70	7.89E-15	60	-24.5	100	89
bta-mir-361	71	X	85289171	72	9.34E-27	69.4	-32.3	100	97
hsa-mir-362	65	X	49935209	65	8.62E-30	80	-31.5	100	100
mmu-mir-362	65	X	49935212	70	1.88E-18	68.6	-29.8	100	94
hsa-mir-368	66	14	101471264	66	1.57E-30	69.7	-24	100	100
hsa-mir-369	70	14	101497908	70	6.96E-33	68.6	-29.3	100	100
mmu-mir-369	79	14	101497903	79	4.93E-31	73.4	-33.5	100	96
rno-mir-369	79	14	101497903	79	4.93E-31	73.4	-33.5	100	96
bta-mir-369	69	14	101497909	69	2.7E-32	69.6	-29.1	100	100
hsa-mir-370	75	14	101336814	75	7.89E-36	69.3	-31.5	100	100
mmu-mir-370	79	14	101336823	70	7.41E-27	57.1	-25.1	100	97
rno-mir-370	79	14	101336814	79	1.2E-28	70.9	-34.9	100	95
hsa-mir-371	67	19	59466660	67	2.43E-31	83.6	-39.1	100	100
hsa-mir-372	67	19	59466879	67	2.43E-31	68.7	-26.4	100	100
hsa-mir-373	69	19	59467691	71	9.63E-28	73.2	-39.9	100	97
hsa-mir-374	72	X	73649511	72	6.57E-34	86.1	-35.2	100	100
hsa-mir-376b	100	14	101472009	100	1.34E-50	76	-34	100	100
hsa-mir-376a-2	80	14	101471642	80	8.75E-39	82.5	-28.2	100	100
mmu-mir-376b	82	14	101472020	82	2.96E-23	75.6	-30.5	95	91
mmu-mir-376c	86	14	101471254	86	5.28E-28	72.1	-32.5	95	93
rno-mir-376c	84	14	101471255	84	1.35E-31	71.4	-31.6	95	95
rno-mir-376b	86	14	101472018	86	1.29E-25	76.7	-32.3	95	92
rno-mir-376a	82	14	101472351	79	1.26E-28	63.3	-24	84	95
hsa-mir-377	69	14	101493624	69	2.7E-32	75.4	-27.8	100	100
mmu-mir-377	68	14	101493625	70	2.55E-29	74.3	-27.8	100	99
rno-mir-377	72	14	101493623	72	2.75E-29	75	-31.1	100	97
hsa-mir-378	66	5	151682171	66	2.64E-30	75.8	-39.2	100	100
mmu-mir-378	66	5	151682171	70	6.43E-28	71.4	-39.9	100	98
rno-mir-378	65	5	151682172	71	2.49E-27	70.4	-39.2	100	98
hsa-mir-379	67	14	101452576	67	4.05E-31	71.6	-26.5	100	100
mmu-mir-379	66	14	101452576	71	5.76E-24	67.6	-26.6	100	97
rno-mir-379	85	14	101452566	86	8.76E-33	67.4	-33.5	100	97
hsa-mir-380	61	14	101455525	61	1.36E-27	75.4	-24.8	100	100
mmu-mir-380	61	14	101455525	71	1.97E-20	64.8	-24.9	100	95
bta-mir-380	61	14	101455525	71	4.81E-18	64.8	-24.9	100	93
hsa-mir-381	75	14	101477489	75	7.89E-36	80	-35	100	100
mmu-mir-381	75	14	101477489	75	7.89E-36	80	-35	100	100
rno-mir-381	61	14	101477496	71	3.32E-25	67.6	-29.5	100	98
hsa-mir-382	76	14	101485865	76	2E-36	78.9	-27.9	100	100
mmu-mir-382	76	14	101485865	76	4.87E-34	78.9	-27.9	100	99
rno-mir-382	80	14	101485863	80	2.13E-36	80	-33.9	100	99
hsa-mir-340	95	5	182501714	95	2.08E-47	69.5	-36	100	100
mmu-mir-340	98	5	182501714	95	5.26E-45	69.5	-36	100	99
rno-mir-340	98	5	182501714	87	3.12E-40	64.4	-29.6	100	99
hsa-mir-330	94	19	51253529	94	2.88E-47	66	-44.5	100	100
mmu-mir-330	98	19	51253531	92	9.91E-32	73.9	-49.4	96	93
rno-mir-330	97	19	51253531	92	9.79E-32	73.9	-49.4	96	93
hsa-mir-328	75	16	0	1	3.82E-28	62.9	-41.5	100	100
mmu-mir-328	97	16	0	1	8.08E-27	56.8	-45.9	100	92
rno-mir-328	84	16	0	1	4.08E-22	62.9	-41.5	100	94
hsa-mir-342	99	14	100507618	99	1.27E-47	66.7	-48.3	100	99
mmu-mir-342	99	14	100507618	94	7.29E-40	68.1	-46.9	100	97
rno-mir-342	99	14	100507618	94	7.29E-40	68.1	-46.9	100	97
bta-mir-342	94	14	100507635	71	1.93E-12	62	-27.9	96	89
hsa-mir-337	93	14	101299410	93	1.84E-46	66.7	-40.2	100	100
hsa-mir-323	86	14	101456240	86	2.52E-42	65.1	-34.5	100	100
mmu-mir-323	86	14	101456240	86	1.5E-37	65.1	-34.5	100	98
rno-mir-323	86	14	101456240	86	1.5E-37	65.1	-34.5	100	98
ssc-mir-323	86	14	101456240	86	6.14E-40	65.1	-34.5	100	99
hsa-mir-326	95	11	73712532	95	1.52E-47	71.6	-55.8	100	100
mmu-mir-326	95	11	73712534	93	2.04E-34	73.1	-55.8	100	95
rno-mir-326	95	11	73712534	93	4.96E-32	73.1	-55.8	100	94
ssc-mir-326	91	11	73712532	91	5.08E-38	72.5	-54.9	100	97
mmu-mir-151	68	8	140547241	71	1.24E-22	76.1	-45.9	86	96
rno-mir-151	97	14	100507397	71	4.71E-7	59.2	-25.1	100	83
bta-mir-151	69	14	100507397	71	3.12E-7	59.2	-25.1	100	100
hsa-mir-331	94	12	96298436	94	5.96E-47	63.8	-43.2	100	100
mmu-mir-331	96	12	96298436	90	3.63E-42	64.4	-42.4	100	99
rno-mir-331	96	12	96298436	90	8.86E-40	64.4	-42.4	100	98
hsa-mir-324	83	17	7388015	83	1.17E-40	65.1	-37.5	100	100
mmu-mir-324	89	17	7388011	87	1.28E-40	57.5	-40.7	100	99
rno-mir-324	83	17	7388015	83	2.86E-38	60.2	-40.5	100	99
mmu-mir-339	96	7	894561	75	3.31E-21	58.7	-38.3	100	91
rno-mir-339	96	7	894561	71	1.36E-23	62	-38.3	100	90
hsa-mir-335	94	7	130928722	94	7.06E-47	70.2	-41.5	100	100
rno-mir-335	98	7	130928724	88	2.34E-28	72.7	-42.3	86	92
mmu-mir-325	98	1	11931809	70	1.54E-2	65.7	-21.6	87	76
rno-mir-325	98	1	11931809	70	1.54E-2	65.7	-21.6	87	76
ssc-mir-325	94	9	133205028	73	3.48E-2	65.8	-21.2	95	76
hsa-mir-345	98	14	100712059	98	2.04E-49	67.3	-48.9	100	100
mmu-mir-345	96	14	100712072	74	8.13E-15	64.9	-31.9	90	88
rno-mir-345	96	14	100712072	74	8.13E-15	64.9	-31.9	90	88
bta-mir-345	91	14	100712059	92	6.11E-34	71.7	-48.9	95	96
mmu-mir-346	98	10	86429904	96	5.8E-41	66.7	-45.9	91	97
rno-mir-346	98	10	86429904	96	3.45E-36	66.7	-45.9	87	95
hsa-mir-422a	90	15	61440660	90	1.02E-44	66.7	-38.5	100	100
hsa-mir-423	94	17	27182167	94	8.95E-45	66	-48.8	100	99
mmu-mir-423	109	17	27182164	109	4.91E-56	66.1	-52.2	100	100
bta-mir-423	94	17	27182167	94	3.67E-47	66	-48.8	100	100
hsa-mir-424	98	X	134022267	98	2.95E-49	65.3	-42.3	100	100
hsa-mir-329-1	80	14	101457299	80	8.75E-39	75	-32.3	100	100
hsa-mir-329-2	84	14	101457297	84	9.3E-39	73.8	-34.9	100	99
mmu-mir-329	97	14	101457298	72	1.29E-13	63.9	-23.6	82	88
rno-mir-329	97	14	101457298	72	1.29E-13	63.9	-23.6	82	88
hsa-mir-452	85	X	151512420	85	1.42E-41	72.9	-40.8	100	100
hsa-mir-409	79	14	101497610	79	3.4E-38	73.4	-37.7	100	100
mmu-mir-409	79	14	101497610	79	2.02E-33	73.4	-37.7	100	97
rno-mir-409	77	14	101497611	77	3.05E-32	75.3	-36	100	97
hsa-mir-412	91	14	101497757	91	2.8E-45	72.5	-34.7	100	100
mmu-mir-412	80	14	101497767	71	2.98E-26	76.1	-27.8	100	96
rno-mir-412	70	14	101497767	71	2.55E-26	76.1	-27.8	100	96
hsa-mir-410	80	14	101498222	80	8.75E-39	75	-36.5	100	100
mmu-mir-410	81	14	101498221	81	1.94E-27	74.1	-36.5	100	95
hsa-mir-484	79	16	15942814	79	2.92E-38	65.8	-33.8	100	100
hsa-mir-485	73	14	101486979	73	1.19E-34	71.2	-34.4	100	100
mmu-mir-485	73	14	101486979	73	1.72E-27	71.2	-34.4	100	96
rno-mir-485	79	14	101486978	77	7.69E-30	70.1	-36	100	96
hsa-mir-486	68	8	38412065	68	1.39E-31	85.3	-52.7	100	100
mmu-mir-486	128	8	38412052	91	1.03E-18	76.9	-68.8	100	88
hsa-mir-487a	80	14	101484005	80	2.13E-36	70	-29.3	100	99
hsa-mir-487b	84	14	101478024	84	3.82E-41	61.9	-33.6	100	100
mmu-mir-487b	82	14	101478025	82	4.98E-28	61	-32.7	100	94
rno-mir-487b	82	14	101478025	82	1.21E-25	61	-32.7	100	93
bta-mir-487a	80	14	101484005	80	2.13E-36	70	-29.3	100	99
bta-mir-487b	84	14	101478024	84	9.3E-39	61.9	-33.6	100	99
hsa-mir-488	83	1	156607852	83	7.76E-38	77.1	-34.5	100	99
mmu-mir-488	109	1	156607839	96	3.96E-31	66.7	-34.5	95	93
hsa-mir-491	84	9	21198252	84	4.92E-41	76.2	-48.7	100	100
mmu-mir-491	86	9	21198250	85	1.86E-34	75.3	-48.7	100	96
hsa-mir-511-1	87	10	18495095	87	2.76E-30	66.7	-33.2	100	99
hsa-mir-511-2	87	10	18495095	87	2.76E-30	66.7	-33.2	100	99
hsa-mir-432	94	14	101309744	94	4.73E-47	66	-40.7	100	100
oar-mir-432	90	14	101309741	88	6.02E-34	56.8	-32.8	100	95
hsa-mir-494	81	14	101460159	81	2.25E-39	79	-34.1	100	100
mmu-mir-494	85	14	101460159	83	3.73E-38	77.1	-35.8	100	99
rno-mir-494	83	14	101460159	82	1.43E-37	78	-35.8	100	99
hsa-mir-495	82	14	101464278	82	5.78E-40	78	-35	100	100
mmu-mir-495	63	14	101464288	71	7.84E-17	64.8	-24.5	100	95
hsa-mir-496	102	14	101492147	102	8.78E-52	72.5	-43.1	100	100
mmu-mir-496	79	14	101492161	70	1.95E-30	74.3	-30.6	100	99
rno-mir-497	69	17	7178174	69	2.1E-32	63.8	-28.2	100	100
hsa-mir-512-1	84	19	59345632	84	5.67E-39	66.7	-45.6	100	99
hsa-mir-512-2	98	19	59345626	98	3.02E-47	69.4	-48.7	100	99
hsa-mir-498	124	19	59353194	118	4.58E-59	71.2	-59.1	100	99
hsa-mir-520e	87	19	59354709	87	3.94E-43	78.2	-49	100	100
hsa-mir-520f	87	19	59361155	87	3.94E-43	82.8	-52.6	100	100
hsa-mir-520a	85	19	59370429	85	1.46E-39	82.4	-52.2	100	99
hsa-mir-520b	61	19	59380754	61	8.18E-28	78.7	-36.2	100	100
hsa-mir-520c	87	19	59386987	87	3.94E-43	80.5	-51.3	100	100
hsa-mir-520d	87	19	59399219	87	9.6E-41	80.5	-48.4	100	99
hsa-mir-520g	90	19	59401274	90	3.95E-40	66.7	-35	100	98
hsa-mir-520h	88	19	59401274	78	3.57E-34	56.4	-22.1	100	99
hsa-mir-515-1	83	19	59358007	83	9.06E-41	79.5	-40.8	100	100
hsa-mir-515-2	83	19	59358007	83	9.06E-41	79.5	-40.8	100	100
hsa-mir-519e	84	19	59358948	87	8.53E-35	71.3	-37.3	84	97
hsa-mir-519c	87	19	59365489	87	3.94E-43	80.5	-45.2	100	100
hsa-mir-519b	81	19	59374735	81	1.37E-39	76.5	-38.3	100	100
hsa-mir-519d	88	19	59392428	88	2.46E-41	77.3	-43	100	99
hsa-mir-519a-1	85	19	59374738	80	2.03E-29	72.5	-37.5	100	95
hsa-mir-519a-2	87	19	59442697	87	3.94E-43	73.6	-38.4	100	100
hsa-mir-526b	83	19	59373921	83	2.21E-38	79.5	-46.4	100	99
hsa-mir-526a-1	85	19	59385784	85	5.97E-42	82.4	-43.6	100	100
hsa-mir-526a-2	65	19	59406052	71	2.09E-22	67.6	-33.4	100	94
hsa-mir-525	85	19	59377070	85	1.25E-27	77.6	-40.4	100	99
hsa-mir-523	87	19	59377935	80	5.92E-39	67.5	-44.2	100	100
hsa-mir-518f	87	19	59379542	87	3.94E-43	75.9	-42.3	100	100
hsa-mir-518b	83	19	59382269	83	9.06E-41	77.1	-39.7	100	100
hsa-mir-518c	101	19	59388274	98	1.29E-49	73.5	-46.4	100	100
hsa-mir-518e	88	19	59409400	88	1.01E-43	70.5	-45.8	100	100
hsa-mir-518a-1	85	19	59418901	72	2.03E-29	55.6	-30.9	90	97
hsa-mir-518d	87	19	59414423	87	9.6E-41	78.2	-37.9	100	99
hsa-mir-518a-2	87	19	59418886	87	1.39E-33	82.8	-48.5	100	95
hsa-mir-524	87	19	59389340	87	3.94E-43	80.5	-46.6	100	100
hsa-mir-517a	87	19	59390602	87	3.94E-43	73.6	-42.8	100	100
hsa-mir-517b	67	19	59421024	67	2.43E-31	68.7	-26.6	100	100
hsa-mir-517c	95	19	59421010	93	6.84E-42	64.5	-40.4	100	98
hsa-mir-521-2	87	19	59395658	87	9.6E-41	73.6	-35.4	100	99
hsa-mir-521-1	87	19	59428331	87	3.94E-43	69	-35.2	100	100
hsa-mir-516-3	85	19	59404551	90	5.34E-33	77.8	-38.3	100	94
hsa-mir-516-4	90	19	59416406	90	1.62E-42	82.2	-45.7	100	99
hsa-mir-516-1	90	19	59437088	90	6.65E-45	82.2	-49.7	100	100
hsa-mir-516-2	90	19	59441487	90	6.65E-45	77.8	-45.6	100	100
hsa-mir-522	87	19	59431560	87	3.94E-43	73.6	-35.7	100	100
hsa-mir-527	85	19	59434382	78	3.42E-34	64.1	-31.3	100	96
hsa-mir-500	84	X	49934676	84	1.35E-38	57.1	-32.4	100	99
mmu-mir-500	92	X	49940836	78	5.13E-26	64.1	-33.9	95	95
hsa-mir-501	84	X	49935969	84	5.52E-41	71.4	-43.1	100	100
mmu-mir-501	109	X	49935959	88	3.88E-24	56.8	-34.9	95	89
rno-mir-501	84	X	49935969	74	2.62E-18	56.8	-24.5	95	89
hsa-mir-502	86	X	49940837	86	3.64E-42	76.7	-58.7	100	100
hsa-mir-503	71	X	134021981	71	6.21E-31	81.7	-42.1	100	99
hsa-mir-504	83	X	138082785	83	2.15E-40	81.9	-52.3	100	100
hsa-mir-505	84	X	139370561	84	5.52E-41	76.2	-44.9	100	100
mmu-mir-505	90	X	139370565	85	9.05E-37	63.5	-39.5	95	98
rno-mir-505	67	X	139370569	71	1.4E-28	70.4	-32.5	100	99
hsa-mir-513-1	129	X	146699744	128	3.04E-62	73.4	-59.4	100	98
hsa-mir-513-2	127	X	146699745	127	1.98E-66	74	-58.6	100	100
hsa-mir-506	124	X	146705091	124	1.19E-64	69.4	-44.8	100	100
hsa-mir-507	94	X	146705360	94	6.84E-47	76.6	-37.9	100	100
hsa-mir-508	115	X	146710861	115	9.04E-50	69.6	-46.4	96	97
hsa-mir-509	94	X	146730188	94	1.67E-44	78.7	-40.8	96	99
hsa-mir-514-1	98	X	146752604	98	7.2E-47	73.5	-33.3	100	99
hsa-mir-514-2	88	X	146758001	88	2.4E-43	75	-31.8	100	100
hsa-mir-514-3	88	X	146758001	88	2.4E-43	75	-31.8	100	100
mmu-mir-532	96	X	49929153	91	3.73E-33	68.1	-48.7	100	95
bta-mir-532	86	X	49929150	84	8.24E-34	66.7	-43.1	100	96
mmu-mir-539	74	14	101478876	86	6.2E-18	60.5	-21.6	100	91
rno-mir-539	76	14	101478877	86	2.4E-14	60.5	-21.8	100	88
hsa-mir-544	91	14	101480212	91	2.8E-45	68.1	-32.6	100	100
hsa-mir-545	106	X	73649329	106	1.33E-51	64.2	-34.7	100	99
bta-mir-545	106	X	73649329	106	2.79E-37	64.2	-34.7	95	93
hsa-mir-551b	96	3	173737674	95	5.69E-45	61.1	-39.6	100	99
mmu-mir-551b	98	3	173737678	90	4.83E-30	64.4	-39.6	95	93
hsa-mir-552	96	1	35163026	96	6.65E-48	75	-49	100	100
hsa-mir-553	68	1	101873556	68	2.2E-31	73.5	-25	100	100
hsa-mir-554	96	1	130611370	96	6.65E-48	62.5	-33.5	100	100
hsa-mir-555	96	1	134511164	96	6.65E-48	60.4	-30.2	100	100
hsa-mir-556	95	1	141556383	95	2.6E-47	69.5	-37.4	100	100
hsa-mir-558	94	2a	33273007	77	2.68E-33	70.1	-34.3	100	99
hsa-mir-559	96	2a	48514733	96	8.07E-46	87.5	-60.9	100	99
hsa-mir-561	97	2b	193548246	97	4.49E-46	66	-55.9	100	99
hsa-mir-562	95	2b	238368217	95	2.81E-47	73.7	-24.7	100	100
hsa-mir-563	79	3	16257045	79	3.84E-33	68.4	-27.3	95	97
hsa-mir-564	94	3	45866688	94	5.34E-42	68.1	-51.4	100	98
hsa-mir-570	97	6	115450731	77	8.23E-13	83.1	-49.8	95	87
hsa-mir-571	96	4	367083	92	3.35E-43	63	-32.8	95	99
hsa-mir-573	99	4	24632243	99	1.37E-42	68.7	-26.7	96	97
hsa-mir-574	96	21	42949371	77	1.21E-2	67.5	-28.6	86	70
hsa-mir-575	94	4	47619831	94	8.58E-47	66	-36.1	100	100
hsa-mir-576	98	4	112930410	98	5.37E-42	73.5	-45.1	87	97
hsa-mir-577	96	4	118215853	96	5.64E-48	70.8	-49	100	100
hsa-mir-578	96	4	169660574	87	7.03E-29	71.3	-41.3	100	91
hsa-mir-579	98	5	83361982	98	3.5E-49	81.6	-49.3	100	100
hsa-mir-580	97	5	79529293	97	3.33E-46	78.4	-48.4	100	99
hsa-mir-581	96	5	62000312	96	1.3E-45	66.7	-39.5	100	99
hsa-mir-582	98	5	56085446	98	3.5E-49	57.1	-44	100	100
hsa-mir-583	75	5	19422357	75	1.33E-35	72	-41.4	100	100
hsa-mir-584	97	5	150998019	97	1.36E-48	72.2	-53.9	100	100
hsa-mir-585	94	5	171515560	87	1.77E-35	57.5	-43.2	95	98
hsa-mir-548b	97	6	121081155	97	7.66E-44	63.9	-43.9	100	98
hsa-mir-548a-2	97	6	137575837	97	1.87E-41	66	-35.2	100	97
hsa-mir-548a-3	97	11	91939921	75	7.11E-22	85.3	-47.4	95	93
hsa-mir-548c	97	12	24854960	97	1E-48	76.3	-46.9	100	100
hsa-mir-548d-1	97	17	66694295	84	1.81E-24	85.7	-52.2	91	92
hsa-mir-548d-2	97	17	66694294	97	3.67E-44	74.2	-52.4	91	98
hsa-mir-586	97	6	46267365	97	7.66E-44	74.2	-45.3	100	98
hsa-mir-587	96	6	108591904	96	5.03E-48	66.7	-46.4	100	100
hsa-mir-588	83	6	128681907	83	2.41E-40	74.7	-42.9	100	100
hsa-mir-589	99	7	5483110	99	4.64E-45	72.7	-55.1	96	98
hsa-mir-550-1	97	7	30047083	97	1.19E-48	76.3	-45.4	100	100
hsa-mir-550-2	97	7	33100619	97	7.06E-44	55.7	-43.4	100	98
hsa-mir-590	97	7	73786000	97	1.19E-48	66	-31.8	100	100
hsa-mir-592	97	7	127483834	97	1.19E-48	70.1	-38.3	100	100
mmu-mir-592	96	7	127483842	92	1.13E-45	73.9	-38.3	100	100
hsa-mir-593	100	7	128521166	100	4.87E-48	62	-43.6	100	99
hsa-mir-594	89	7	139966599	88	6.12E-41	56.8	-27.1	96	99
hsa-mir-595	96	7	159424439	96	1.13E-45	60.4	-32.2	100	99
hsa-mir-596	77	8	1757131	77	4.13E-32	70.1	-37.6	95	97
hsa-mir-599	95	8	98489067	95	1.64E-47	73.7	-39	100	100
hsa-mir-600	98	9	122763874	98	2.63E-49	59.2	-39.5	100	100
hsa-mir-601	79	9	123065923	79	1.07E-35	65.8	-26.5	100	99
hsa-mir-602	98	9	138108806	98	2.27E-37	57.1	-38.4	91	95
hsa-mir-604	94	10	30246252	94	8.61E-40	63.8	-35.7	95	97
hsa-mir-605	83	10	50099524	83	1.11E-35	86.7	-61.8	100	98
hsa-mir-606	96	10	74792559	96	9.52E-46	77.1	-49.6	86	99
hsa-mir-607	96	5	135113969	71	3.15E-6	62	-24	82	76
hsa-mir-609	95	10	104677957	95	1.52E-47	75.8	-56.9	100	100
hsa-mir-611	67	11	60088272	70	1.17E-25	60	-25.9	96	97
hsa-mir-612	100	11	63883083	100	1.67E-50	70	-51	100	100
hsa-mir-613	95	12	13173967	94	1.47E-44	63.8	-26.3	100	99
hsa-mir-614	90	12	13326969	90	2E-37	66.7	-38.7	100	97
hsa-mir-615	96	12	35513478	88	8.86E-40	75	-52.9	100	100
mmu-mir-615	92	12	35513477	88	2.21E-43	75	-54.6	100	100
hsa-mir-616	97	12	32091711	97	5.97E-44	70.1	-56.3	86	98
hsa-mir-617	97	12	81479552	97	1E-48	66	-50.1	100	100
hsa-mir-619	99	12	110066473	99	3.92E-45	64.6	-32.8	100	98
hsa-mir-622	96	13	90858204	93	3E-39	60.2	-32.7	100	97
hsa-mir-623	98	13	100161776	98	5.37E-47	63.3	-34.2	100	99
hsa-mir-626	94	15	38714691	94	4.41E-47	66	-22	100	100
hsa-mir-627	97	15	39239128	97	7.42E-49	72.2	-56.1	100	100
hsa-mir-628	95	15	52786808	95	1.13E-47	67.4	-36.4	100	100
hsa-mir-630	97	15	70413687	97	1.81E-46	59.8	-27	100	99
hsa-mir-631	75	15	73183004	75	4.37E-31	69.3	-35.2	95	97
hsa-mir-632	94	17	24876300	94	8.95E-45	78.7	-45.3	100	99
hsa-mir-633	98	17	62193792	98	9.42E-45	73.5	-44.5	100	98
hsa-mir-634	97	17	65990407	97	6.18E-49	66	-28.5	100	100
hsa-mir-635	98	17	67759682	98	1.58E-49	67.3	-31.7	100	100
hsa-mir-637	99	19	4035064	99	7.75E-48	62.6	-32.4	100	99
hsa-mir-641	99	19	45865742	99	4.6E-43	78.8	-57	96	97
hsa-mir-643	97	19	57943806	97	2.88E-44	70.1	-44.6	100	98
hsa-mir-644	94	20	31536247	85	6.53E-42	65.9	-27.6	100	100
hsa-mir-645	94	20	48061532	94	2.78E-47	66	-42.9	100	100
hsa-mir-646	94	20	58068603	95	1.1E-46	69.5	-34.5	100	100
hsa-mir-649	97	22	19773110	97	5.46E-42	68	-23.2	100	97
hsa-mir-651	97	X	7967138	97	2.81E-46	63.9	-33.8	82	99
hsa-mir-652	98	X	109570427	98	2.95E-49	67.3	-55.2	100	100
mmu-mir-652	98	X	109570434	91	3.82E-33	68.1	-53.7	100	95
hsa-mir-661	89	8	143932433	89	2.03E-34	56.2	-36.1	92	96
hsa-mir-653	96	7	93120210	96	4.64E-48	62.5	-32.8	100	100
hsa-mir-411	96	14	101453833	96	3.11E-48	60.4	-28.8	100	100
mmu-mir-411	82	14	101453833	82	5.78E-40	68.3	-28.1	100	100
hsa-mir-654	81	14	101471792	81	2.25E-39	69.1	-29.5	100	100
hsa-mir-655	97	14	101481110	90	1.2E-44	64.4	-35.1	100	100
hsa-mir-549	96	15	78805907	96	7.06E-46	75	-54.6	100	99
hsa-mir-660	97	X	49939480	97	1.15E-48	55.7	-33.1	100	100
hsa-mir-421	85	X	73579306	85	1.42E-41	68.2	-35.2	100	100
rno-mir-421	79	X	73579311	79	1.2E-35	73.4	-33.9	100	99
hsa-mir-758	88	14	101456534	88	1.66E-43	63.6	-29.4	100	100
mmu-mir-758	81	14	101456543	75	7.94E-30	56	-21.2	100	96
hsa-mir-671	118	7	151775388	118	4.41E-61	78	-66.7	100	100
mmu-mir-671	98	7	151775398	98	7.42E-47	77.6	-60.2	100	99
hsa-mir-668	66	14	101486818	66	1.57E-30	81.8	-33	100	100
mmu-mir-668	66	14	101486818	70	9.33E-26	77.1	-33.8	100	97
hsa-mir-454	115	17	58336514	115	1.37E-59	74.8	-41.7	100	100
dre-mir-454a	124	17	58336540	70	1.93E-6	77.1	-25.3	95	83
dre-mir-454b	116	17	58336543	70	1.79E-6	68.6	-22.6	100	82
hsa-mir-766	111	X	119130877	111	5.99E-57	63.1	-50.8	100	100
hsa-mir-802	94	21	35467655	94	5.06E-45	70.2	-32.9	100	99
mmu-mir-802	97	21	35467661	83	6.8E-29	72.3	-28	100	94
hsa-mir-765	114	1	136158851	114	3.61E-56	61.4	-33	100	99
hsa-mir-770	98	14	101279877	98	2.04E-49	79.6	-56.7	100	100
mmu-mir-770	94	14	101279881	89	4.89E-13	76.4	-50.6	91	85
rno-mir-292	82	19	59466665	70	8.89E-4	65.7	-31	86	77
mmu-mir-322	95	X	134022281	91	2.73E-9	76.9	-46.6	95	85
rno-mir-322	95	X	134022284	87	2.73E-9	80.5	-45.3	95	85
mmu-mir-543	76	14	0	1	1.72E-24	61.1	-22.1	100	94
rno-mir-543	80	14	0	1	1.84E-24	61.1	-22.1	100	94
mmu-mir-665	94	14	101299946	86	7.63E-12	67.4	-43.9	91	85
mmu-mir-762	76	16	31290394	75	5.62E-21	85.3	-59.7	91	89
mmu-mir-670	100	11	44019206	89	1.87E-22	71.9	-36.3	100	90
mmu-mir-764	108	X	114227421	96	1.57E-26	64.6	-36.8	95	92
mmu-mir-763	120	12	23594704	120	1.25E-45	75	-54.5	95	94
mmu-mir-669a-1	97	17	0	1	5.51E-3	68.4	-26.2	81	65
mmu-mir-759	98	13	52656325	96	3.44E-48	72.9	-32.2	100	100
mmu-mir-760	119	1	95332541	118	8.59E-48	64.4	-54.1	100	95
mmu-mir-693	89	16	27230314	71	2.13E-2	59.2	-22.9	89	61
mmu-mir-720	64	2b	124353085	71	3.81E-2	56.3	-24	100	59
mmu-mir-705	82	22	46319573	72	2.73E-3	58.3	-22.1	100	58
mmu-mir-708	109	11	77864919	109	1.66E-41	62.4	-49.9	100	94
mmu-mir-709	88	3	191201875	71	1.24E-5	59.2	-24.8	100	71
mmu-mir-711	82	3	49711490	74	1.27E-14	59.5	-31.4	91	88
mmu-mir-718	88	X	0	1	2.39E-6	68.4	-41.1	90	83
rno-mir-664-1	59	1	200811909	70	8.92E-12	60	-25.7	95	92
rno-mir-664-2	59	1	200811909	70	3.66E-14	60	-25.7	95	93
dre-mir-459	81	2a	47870128	75	2.39E-2	64	-23.7	86	60
dre-mir-739	92	Un	31337079	92	5.76E-39	65.2	-27.3	100	97
