# Supplementary material for: miRNAminer: A tool for homologous microRNA gene search
Source: BMC Bioinformatics. 2008 Jan 23;9:39. doi: 10.1186/1471-2105-9-39 (PMC2258288; doi:10.1186/1471-2105-9-39)
Supplement: Additional file 1 — Non-miRbase registered miRNAs. A list of 790 miRNAs that were identified using miRNAminer. These miRNAs add more than 50% to the total count of miRNAs in the seven mammalian species tested: human, chimpanzee, mouse, rat, dog, cow and opossum, and are available at: [file 1471-2105-9-39-S1.zip › rno_found.csv]

origin	length	chromosome	start	found length	evalue	fold base pairing	fold deltaG	identity with mature	identity with precursor
mmu-mir-202	72	1	199758131	72	2.76E-31	86.1	-35.3	95	99
xtr-mir-425	77	8	113614823	70	1.08E-7	71.4	-31.1	100	82
mdo-mir-425	85	8	113614815	85	1.01E-29	72.9	-35.2	95	94
mmu-mir-425	85	8	113614815	85	2.87E-39	72.9	-35.2	95	99
bta-mir-425	87	8	113614814	87	4.62E-38	73.6	-38.1	84	98
xtr-mir-455	87	5	80239842	85	2.11E-25	68.2	-42.4	82	93
gga-mir-455	86	5	80239842	85	8.52E-28	68.2	-42.4	82	94
mmu-mir-455	82	5	80239841	82	2.27E-37	63.4	-37.4	100	99
bta-mir-455	89	5	80239842	84	3.51E-27	69	-41.9	100	94
dre-mir-455	96	5	80239842	84	3.85E-27	69	-41.9	82	94
fru-mir-455	84	5	80239843	80	7.97E-25	65	-37.4	82	94
tni-mir-455	84	5	80239843	83	7.68E-22	69.9	-40.8	82	92
gga-mir-147-1	70	3	109612643	71	3.31E-11	73.2	-23.8	100	89
gga-mir-147-2	70	3	109612643	71	3.31E-11	73.2	-23.8	100	89
gga-mir-375	65	9	74233505	70	7.72E-8	62.9	-29.1	95	85
mdo-mir-375	63	9	74233505	71	2.35E-26	62	-29.1	100	98
hsa-mir-375	64	9	74233505	64	2.49E-29	65.6	-26.2	100	100
mmu-mir-375	64	9	74233505	64	2.49E-29	65.6	-26.2	100	100
dre-mir-375-1	80	9	74233504	70	3.78E-4	62.9	-30.8	95	66
dre-mir-375-2	83	9	74233504	70	3.96E-4	62.9	-30.8	95	68
fru-mir-375	77	9	74233504	70	3.6E-4	62.9	-30.8	95	71
tni-mir-375	77	9	74233504	70	3.6E-4	62.9	-30.8	95	71
gga-mir-490	93	4	63815391	89	6.5E-29	62.9	-36.9	100	93
hsa-mir-490	128	4	63815380	110	2.9E-44	70.9	-45.4	100	95
mmu-mir-490	84	4	63815387	84	6.65E-41	61.9	-32.3	100	100
mmu-mir-466	73	18	0	1	1.68E-5	68.6	-29.6	81	65
gga-mir-757-3	81	19	12268769	70	4.96E-2	57.1	-23.1	100	62
mml-mir-188	86	X	27323543	85	5.26E-32	68.2	-38.8	100	95
mne-mir-188	86	X	27323543	85	5.26E-32	68.2	-38.8	100	95
hsa-mir-188	86	X	27323543	85	5.26E-32	68.2	-38.8	100	95
ppa-mir-188	86	X	27323543	85	5.26E-32	68.2	-38.8	100	95
ptr-mir-188	86	X	27323543	85	1.28E-29	68.2	-38.8	100	94
ppy-mir-188	86	X	27323543	85	5.26E-32	68.2	-38.8	100	95
mmu-mir-188	68	X	27323552	70	9.13E-27	65.7	-28	100	97
hsa-mir-362	65	X	27330450	70	1.94E-18	68.6	-29	96	94
mmu-mir-362	65	X	27330447	65	8.92E-30	73.8	-29.3	100	100
hsa-mir-368	66	6	134403533	70	3.07E-23	65.7	-21.2	95	95
hsa-mir-371	67	1	64274346	71	4.37E-2	76.1	-31.2	90	75
hsa-mir-380	61	6	134390995	71	2.65E-20	64.8	-27.1	100	95
mmu-mir-380	61	6	134390995	61	1.83E-27	75.4	-27	100	100
bta-mir-380	61	6	134390995	71	9.37E-11	64.8	-27.1	100	89
mmu-mir-384	88	X	93446892	88	2.48E-43	72.7	-28.1	100	100
hsa-mir-422a	90	18	57377801	71	8.52E-5	73.2	-42.9	91	88
hsa-mir-423	94	10	67078723	94	4.88E-47	66	-48.8	100	100
mmu-mir-423	109	10	67078711	109	1.59E-53	66.1	-52.2	100	99
bta-mir-423	94	10	67078723	94	1.19E-44	66	-48.8	100	99
hsa-mir-410	80	6	134425079	79	1.04E-26	75.9	-33.5	100	95
mmu-mir-410	81	6	134425078	81	3.09E-39	74.1	-35.2	100	100
mmu-mir-486	128	18	49247841	70	8E-3	57.1	-21.7	84	59
hsa-mir-488	83	13	73795099	83	1.32E-28	74.7	-33.9	100	94
mmu-mir-488	109	13	73795094	101	1.37E-41	63.4	-36.2	95	96
hsa-mir-495	82	6	134399215	84	1.07E-26	71.4	-30.2	100	95
mmu-mir-495	63	6	134399225	63	1.23E-28	73	-22.4	100	100
hsa-mir-496	102	6	134420373	88	9.65E-34	61.4	-30.7	100	95
mmu-mir-496	79	6	134420368	79	1.14E-35	78.5	-35.3	100	99
hsa-mir-500	84	X	27334606	77	2.61E-15	64.9	-32.6	91	90
mmu-mir-500	92	X	27334599	92	1.08E-45	67.4	-42.6	100	100
hsa-mir-502	86	X	27334605	87	4.88E-26	71.3	-43.8	100	93
hsa-mir-504	83	X	144243831	81	7.29E-25	76.5	-49.1	95	93
mmu-mir-532	96	X	27323137	96	1.13E-45	62.5	-40.2	95	99
bta-mir-532	86	X	27323142	81	1.28E-29	61.7	-33.2	95	95
hsa-mir-544	91	6	134410253	84	3.45E-36	64.3	-28.7	100	98
hsa-mir-551b	96	2	114095874	87	3.68E-28	55.2	-32.4	100	93
mmu-mir-551b	98	2	114095878	91	1.8E-42	61.5	-42.2	100	99
hsa-mir-562	95	4	176549260	70	3.05E-3	68.6	-22.2	82	64
hsa-mir-574	96	16	0	1	9.54E-5	70.4	-44	95	69
hsa-mir-582	98	2	40714110	89	9.92E-32	80.9	-40.3	86	94
hsa-mir-592	97	4	54685581	95	1.29E-42	71.6	-37.4	100	98
mmu-mir-592	96	4	54685583	96	1.32E-45	77.1	-39	100	99
hsa-mir-600	98	16	33669103	87	6.03E-3	59.8	-21.2	95	60
hsa-mir-615	96	7	141778229	88	9.36E-40	75	-52.9	100	100
mmu-mir-615	92	7	141778230	92	9.58E-46	80.4	-60.3	100	100
hsa-mir-631	75	8	59765637	71	1.56E-3	59.2	-26.9	100	65
hsa-mir-632	94	10	68613376	70	7.58E-9	62.9	-23.1	84	84
hsa-mir-652	98	X	35821317	96	2.83E-43	68.8	-53.2	100	98
mmu-mir-652	98	X	35821317	91	6.65E-38	68.1	-51.7	100	97
hsa-mir-653	96	4	28517628	84	2.38E-19	66.7	-26.8	95	89
hsa-mir-411	96	6	134389342	96	4.27E-48	60.4	-28.8	100	100
mmu-mir-411	82	6	134389342	82	7.95E-40	68.3	-28.1	100	100
hsa-mir-758	88	6	134392002	73	1.21E-29	65.8	-25.3	100	97
mmu-mir-758	81	6	134391994	81	3.09E-39	76.5	-32.3	100	100
hsa-mir-671	118	4	5960192	113	1.21E-55	74.3	-62.1	100	99
mmu-mir-671	98	4	5960200	98	3.56E-49	75.5	-57.1	100	100
hsa-mir-668	66	6	134416226	70	3.07E-23	80	-34.1	100	95
mmu-mir-668	66	6	134416226	70	5.16E-28	80	-34.1	100	98
hsa-mir-802	94	11	33538472	83	2.97E-26	72.3	-23.9	100	93
mmu-mir-802	97	11	33538466	96	3.73E-41	68.8	-29	100	97
hsa-mir-765	114	16	25098159	71	1.83E-3	64.8	-22.7	95	63
mmu-mir-770	94	6	134141353	94	6.5E-47	76.6	-59.1	100	100
mmu-mir-201	66	X	154169153	70	8.14E-21	62.9	-21.7	100	95
mmu-mir-293	80	1	64273328	72	2.43E-10	77.8	-28.2	91	88
mmu-mir-294	84	1	64272969	71	1.23E-24	73.2	-26.1	95	96
mmu-mir-295	69	1	64272850	71	1.39E-17	70.4	-25.1	91	91
mmu-mir-434	94	6	134186252	92	3.09E-24	60.9	-33.9	100	90
mmu-mir-465	74	X	152868880	70	5.03E-7	57.1	-24	83	82
mmu-mir-471	67	X	152840387	71	3.54E-26	70.4	-25.9	100	97
mmu-mir-675	84	1	202824502	84	2.32E-38	78.6	-57.5	100	99
mmu-mir-665	94	6	134177288	94	1.58E-44	66	-42.5	100	99
mmu-mir-667	92	6	134400500	92	9.89E-46	60.9	-39.1	100	100
mmu-mir-672	100	16	83982232	70	6.18E-3	65.7	-22.4	95	78
mmu-mir-761	76	5	130366418	76	1.91E-31	78.9	-48.1	100	97
mmu-mir-764	108	X	31207234	108	7.76E-41	74.1	-50	100	94
mmu-mir-763	120	7	59721494	117	3.46E-49	65	-53	100	97
mmu-mir-669a-1	97	19	0	1	6.42E-5	66.7	-28.5	86	67
mmu-mir-669b	97	18	0	1	9.34E-5	74	-28.3	86	63
mmu-mir-666	99	6	134397021	99	1.75E-47	70.7	-46.6	95	99
mmu-mir-759	98	15	60997670	97	8.24E-49	72.2	-32.2	100	100
mmu-mir-673	91	6	134149773	91	2.29E-40	65.9	-44.9	95	98
mmu-mir-760	119	2	218940551	119	4.38E-59	68.9	-60.3	100	99
mmu-mir-674	100	3	103253443	100	1.27E-45	76	-57.6	100	98
mmu-mir-678	84	20	12816833	83	9.83E-22	65.1	-34.6	95	90
mmu-mir-685	109	15	26789891	78	2.95E-30	61.5	-32.7	100	96
mmu-mir-694	70	18	62280458	70	1.85E-17	62.9	-30.5	100	91
mmu-mir-720	64	17	20033170	71	2.47E-4	62	-23.9	94	79
mmu-mir-704	77	4	75937802	77	7.71E-25	57.1	-25.2	100	94
mmu-mir-705	82	14	72181734	70	6.02E-3	60	-23.2	95	58
mmu-mir-708	109	1	153476653	109	3.8E-53	62.4	-48.3	100	99
mmu-mir-709	88	7	33063644	75	3.57E-8	56	-25	100	72
mmu-mir-711	82	8	113988168	70	3.56E-23	77.1	-31.1	95	93
mmu-mir-718	88	X	159969109	87	8.77E-34	69	-48.7	90	97
